# Supplementary material for: Genome Sequencing of up to 6,000-Year-Old Citrullus Seeds Reveals Use of a Bitter-Fleshed Species Prior to Watermelon Domestication
Source: Mol Biol Evol. 2022 Jul 30;39(8):msac168. doi: 10.1093/molbev/msac168 (PMC9387916; doi:10.1093/molbev/msac168)
Supplement: msac168_Supplementary_Data [file msac168_supplementary_data.zip]

Archive with 2 entries (2 files):
- Pérez-Escobar_et_al_Citrullus_MBE_FigsS1-S6.pdf
- Pérez-Escobar_et_al_Citrullus_MBE_TablesS1-S4_8Aug2022_corrected.xlsx
