# Supplementary material for: Genome Sequencing of up to 6,000-Year-Old Citrullus Seeds Reveals Use of a Bitter-Fleshed Species Prior to Watermelon Domestication
Source: Mol Biol Evol. 2022 Jul 30;39(8):msac168. doi: 10.1093/molbev/msac168 (PMC9387916; doi:10.1093/molbev/msac168)
Supplement: msac168_Supplementary_Data [file msac168_supplementary_data.zip › Pérez-Escobar_et_al_Citrullus_MBE_TablesS1-S4_8Aug2022_corrected.xlsx]

## Sheet: Table_S1
Table S1. Sequencing statistics of the samples used in this study. The ancient DNA samples are shown at the end of the table.
Sample name	Taxon	Nuclear AV Coverage	Plastid AV Coverage	Clean reads	GC	Sequenced in
Renner & Silber 2866	C. amarus	26.6625	299.316	-	-	Renner et al. (2021)
Patzelt 4872	C. colocynthis	28.3736	296.827	-	-	Renner et al. (2021)
C_cordophanus_200	C. lanatus subsp. cordophanus	30.9505	299.993	-	-	Renner et al. (2021)
C_cordophanus_50	C. lanatus subsp. cordophanus	24.1305	299.266	-	-	Renner et al. (2021)
Renner 2855	C. ecirrhosus	32.2173	298.704	-	-	Renner et al. (2021)
Silber 19	C. lanatus subsp. vulgaris	21.6239	298.858	-	-	Renner et al. (2021)
Renner & Silber 2869	C. mucosospermus	27.7209	300.099	-	-	Renner et al. (2021)
Gatard s.n.	C. naudinianus	33.4993	284.311	-	-	Renner et al. (2021)
Renner & Silber 2864	C. rehmii	26.2682	297.708	-	-	Renner et al. (2021)
S10	C. amarus	76.4696	1431.11	301962982	0.9921	This study
S11	C. lanatus subsp. vulgaris	59.8307	658.189	217804224	0.99	This study
S12	C. lanatus subsp. vulgaris	35.5777	1198.64	146922776	0.9903	This study
S13	C. amarus	44.3508	355.951	163105582	0.9875	This study
S14	C. mucosospermus "East"	72.011	857.834	301433920	0.9864	This study
S15	C. mucosospermus "East"	67.8315	1304.98	259178874	0.9897	This study
S16	C. mucosospermus	3.39112	182.544	110369478	0.9779	This study
S17	C. mucosospermus	52.2798	759.866	233080604	0.9923	This study
S18	C. lanatus subsp. vulgaris	57.2966	1233.26	231506418	0.9862	This study
S19	C. amarus	68.7315	782.936	249585420	0.9871	This study
S2	C. lanatus subsp. vulgaris	53.5673	1256.59	218376766	0.9857	This study
S20	C. mucosospermus "East"	60.3471	1091.78	246878126	0.9929	This study
S21	C. amarus	65.2866	1135.72	249859166	0.9878	This study
S22	C. mucosospermus "East"	88.3536	667.842	302181520	0.9904	This study
S23	C. lanatus subsp. vulgaris	50.2932	769.703	188376346	0.9875	This study
S25	C. lanatus subsp. vulgaris	35.4719	629.43	124705478	0.9857	This study
S26	C. amarus	75.1074	483.109	274632814	0.9878	This study
S27	C. lanatus subsp. cordophanus	53.9433	1404.23	213735246	0.9867	This study
S28	C. lanatus subsp. cordophanus	57.4694	606.08	232852186	0.9879	This study
S29	C. mucosospermus "East"	46.6452	946.582	183616730	0.9882	This study
S32	C. lanatus subsp. vulgaris	60.3742	1455.8	238721604	0.9886	This study
S33	C. mucosospermus	95.2362	1094.87	303411430	0.9938	This study
S34	C. amarus	27.6941	745.74	105359786	0.987	This study
S35	C. amarus	71.9307	1290.53	287740102	0.9883	This study
S36	C. lanatus subsp. vulgaris	88.5218	959.924	302174208	0.9871	This study
S37	C. mucosospermus	72.7965	2327.58	302515788	0.9793	This study
S4	C. lanatus subsp. vulgaris	54.1568	465.217	201337724	0.9858	This study
S40	C. lanatus subsp. vulgaris	76.8474	1817.38	303958914	0.9927	This study
S43	C. amarus	50.4535	1050.36	233559456	0.9866	This study
S44	C. lanatus subsp. vulgaris	63.7664	1196.31	255844968	0.9871	This study
S46	C. lanatus subsp. vulgaris	62.0248	761.427	253663560	0.9917	This study
S47	C. lanatus subsp. vulgaris	53.9977	600.066	214588706	0.9876	This study
S49	C. lanatus subsp. vulgaris	61.609	637.611	226351656	0.9864	This study
S52	C. lanatus subsp. vulgaris	83.4314	1049.51	302953396	0.9914	This study
S55	C. lanatus subsp. vulgaris	86.8145	854.139	304093852	0.9803	This study
S56	C. lanatus subsp. vulgaris	72.6172	1390.2	283533084	0.9915	This study
S57	C. lanatus subsp. vulgaris	84.4248	1960.73	304565196	0.9915	This study
S6	C. colocynthis	95.0832	1100.64	303451708	0.9912	This study
S60	C. lanatus subsp. vulgaris	69.5989	973.094	260298122	0.9934	This study
S61	C. lanatus subsp. vulgaris	75.7188	829.455	303988774	0.9893	This study
S62	C. lanatus subsp. vulgaris	80.7641	1186.29	301248956	0.9878	This study
S63	C. lanatus subsp. vulgaris	91.6213	2679.35	304325348	0.979	This study
S65	C. lanatus subsp. vulgaris	43.4506	2924.78	205879162	0.9848	This study
S66	C. colocynthis	54.5496	567.515	246691552	0.9908	This study
S67	C. lanatus subsp. vulgaris	34.3281	1238.75	159847222	0.9848	This study
S7	C. amarus	28.97	369.604	97931358	0.9861	This study
WM10_to_97MTCP	C. lanatus	6.33045	72.1221	-	-	Guo et al. (2019)
WM110_to_97MTCP	C. amarus	2.32658	187.153	-	-	Guo et al. (2019)
WM113_to_97MTCP	C. amarus	2.01922	172.628	-	-	Guo et al. (2019)
WM120_to_97MTCP	C. amarus	11.8458	244.649	-	-	Guo et al. (2019)
WM135_to_97MTCP	C. lanatus	5.57236	231.927	-	-	Guo et al. (2019)
WM137_to_97MTCP	C. mucosospermus	3.97168	232.329	-	-	Guo et al. (2019)
WM14_to_97MTCP	C. mucosospermus "East"	5.17349	85.0152	-	-	Guo et al. (2019)
WM140_to_97MTCP	C. mucosospermus	5.05086	236.757	-	-	Guo et al. (2019)
WM141_to_97MTCP	C. mucosospermus	8.73977	241.321	-	-	Guo et al. (2019)
WM143_to_97MTCP	C. mucosospermus	8.10265	238.528	-	-	Guo et al. (2019)
WM146_to_97MTCP	C. mucosospermus	9.12444	237.078	-	-	Guo et al. (2019)
WM155_to_97MTCP	C. lanatus	9.42112	240.356	-	-	Guo et al. (2019)
WM164_to_97MTCP	C. lanatus	6.05433	242.409	-	-	Guo et al. (2019)
WM18_to_97MTCP	C. mucosospermus	5.8426	168.497	-	-	Guo et al. (2019)
WM186_to_97MTCP	C. lanatus	9.81168	241.189	-	-	Guo et al. (2019)
WM189_to_97MTCP	C. lanatus	7.68448	238.877	-	-	Guo et al. (2019)
WM19_to_97MTCP	C. mucosospermus	4.76851	138.367	-	-	Guo et al. (2019)
WM190_to_97MTCP	C. lanatus	6.25003	243.855	-	-	Guo et al. (2019)
WM191_to_97MTCP	C. lanatus	6.08067	243.068	-	-	Guo et al. (2019)
WM193_to_97MTCP	C. lanatus	7.11899	243.871	-	-	Guo et al. (2019)
WM20_to_97MTCP	C. mucosospermus	5.77829	146.726	-	-	Guo et al. (2019)
WM21_to_97MTCP	C. mucosospermus "East"	5.69147	131.909	-	-	Guo et al. (2019)
WM216_to_97MTCP	C. lanatus	8.48913	243.953	-	-	Guo et al. (2019)
WM222_to_97MTCP	C. lanatus	7.99297	242.952	-	-	Guo et al. (2019)
WM224_to_97MTCP	C. lanatus	8.87212	243.083	-	-	Guo et al. (2019)
WM228_to_97MTCP	C. lanatus	8.02944	244.952	-	-	Guo et al. (2019)
WM230_to_97MTCP	C. lanatus	9.14719	237.5	-	-	Guo et al. (2019)
WM232_to_97MTCP	C. lanatus	6.84918	243.059	-	-	Guo et al. (2019)
WM233_to_97MTCP	C. lanatus	8.68791	244.502	-	-	Guo et al. (2019)
WM234_to_97MTCP	C. lanatus	10.6991	241.01	-	-	Guo et al. (2019)
WM239_to_97MTCP	C. lanatus	6.64676	244.994	-	-	Guo et al. (2019)
WM24_to_97MTCP	C. mucosospermus "East"	13.1262	196.902	-	-	Guo et al. (2019)
WM241_to_97MTCP	C. lanatus	8.28547	231.72	-	-	Guo et al. (2019)
WM245_to_97MTCP	C. lanatus	8.5551	242.382	-	-	Guo et al. (2019)
WM25_to_97MTCP	C. lanatus	18.3649	197.812	-	-	Guo et al. (2019)
WM26_to_97MTCP	C. lanatus	17.939	193.393	-	-	Guo et al. (2019)
WM260_to_97MTCP	C. lanatus	7.61717	242.988	-	-	Guo et al. (2019)
WM268_to_97MTCP	C. lanatus	10.1666	243.949	-	-	Guo et al. (2019)
WM269_to_97MTCP	C. lanatus	8.22386	243.718	-	-	Guo et al. (2019)
WM27_to_97MTCP	C. lanatus	16.1271	182.815	-	-	Guo et al. (2019)
WM271_to_97MTCP	C. lanatus	6.68868	244.6	-	-	Guo et al. (2019)
WM272_to_97MTCP	C. lanatus	9.10585	241.536	-	-	Guo et al. (2019)
WM28_to_97MTCP	C. lanatus	11.9192	187.29	-	-	Guo et al. (2019)
WM284_to_97MTCP	C. lanatus	10.0348	243.733	-	-	Guo et al. (2019)
WM287_to_97MTCP	C. lanatus	6.77137	240.218	-	-	Guo et al. (2019)
WM295_to_97MTCP	C. lanatus	6.79292	238.399	-	-	Guo et al. (2019)
WM300_to_97MTCP	C. lanatus	10.6119	243.287	-	-	Guo et al. (2019)
WM304_to_97MTCP	C. lanatus	20.0976	245.124	-	-	Guo et al. (2019)
WM311_to_97MTCP	C. lanatus	8.08418	241.866	-	-	Guo et al. (2019)
WM329_to_97MTCP	C. lanatus	10.3408	239.405	-	-	Guo et al. (2019)
WM330_to_97MTCP	C. lanatus	7.4546	244.521	-	-	Guo et al. (2019)
WM344_to_97MTCP	C. lanatus	10.7118	241.251	-	-	Guo et al. (2019)
WM358_to_97MTCP	C. lanatus	8.69791	239.044	-	-	Guo et al. (2019)
WM367_to_97MTCP	C. lanatus	6.74143	240.071	-	-	Guo et al. (2019)
WM369_to_97MTCP	C. lanatus	8.37531	243.329	-	-	Guo et al. (2019)
WM4_to_97MTCP	C. lanatus	6.91397	81.3794	-	-	Guo et al. (2019)
WM404_to_97MTCP	C. lanatus	9.92331	237.825	-	-	Guo et al. (2019)
WM405_to_97MTCP	C. lanatus	8.38488	240.849	-	-	Guo et al. (2019)
WM42_to_97MTCP	C. mucosospermus "East"	12.4104	193.191	-	-	Guo et al. (2019)
WM424_to_97MTCP	C. lanatus subsp. cordophanus	28.5488	301.001	-	-	Guo et al. (2019)
WM428_to_97MTCP	C. lanatus	33.7299	300.919	-	-	Guo et al. (2019)
WM429_to_97MTCP	C. lanatus subsp. cordophanus	20.8308	300.841	-	-	Guo et al. (2019)
WM45_to_97MTCP	C. lanatus	15.3949	197.261	-	-	Guo et al. (2019)
WM452_to_97MTCP	C. lanatus	15.7529	196.904	-	-	Guo et al. (2019)
WM455_to_97MTCP	C. lanatus	22.6264	180.497	-	-	Guo et al. (2019)
WM459_to_97MTCP	unclear	7.3918	235.934	-	-	Guo et al. (2019)
WM483_to_97MTCP	C. lanatus	19.189	244.327	-	-	Guo et al. (2019)
WM484_to_97MTCP	C. lanatus subsp. cordophanus	185.352	299.199	-	-	Guo et al. (2019)
WM49_to_97MTCP	C. lanatus	15.2202	198.167	-	-	Guo et al. (2019)
WM50_to_97MTCP	C. mucosospermus	9.74791	178.672	-	-	Guo et al. (2019)
WM51_to_97MTCP	C. lanatus	12.4231	187.292	-	-	Guo et al. (2019)
WM66_to_97MTCP	C. lanatus	17.0607	194.148	-	-	Guo et al. (2019)
WM89_to_97MTCP	C. lanatus	14.812	194.454	-	-	Guo et al. (2019)
AS-8141	Citrullus spec.	0.040324	0.17	135343562	-	This study
UMB-62	C. mucosospermus	3.7927	7.6	233675199	-	This study
Schweinfurth's Leaf 1883	C. lanatus subsp. vulgaris	6.5133	134.8	80131811		This study
1Total number of hits:	269407
2Total number of hits:	30945455

## Sheet: Table_S2
Table S2. Specimens used in this study. More ample information on the germplasm specimens is given Supplementary information Dataset S03 in Renner et al. (2021) [https://www.pnas.org/doi/10.1073/pnas.2101486118#supplementary-materials].
Sample number/herbarium vouchers	Type of specimen	Voucher	Taxon	Country, locality and coordinates (if available)	Collection year	Sequenced in
K. Wasylikowa UMB-6	Ancient DNA, seed	K. Wasylikowa UMB-6	C. mucosospermus	Libya, Amsach, 25 50'N, 11 48' E	NA	This study
Ancient seed AS814	Ancient DNA, seed	P. Ryan AS814 (K)	C. mucosospermus	2-R-65 near Amara West, 20 48'N, 30 29'E	NA	This study
Ccordo200	Herbarium specimen	S.S. Renner 2865 (M)	C. lanatus subsp. cordophanus	Sudan_Darfur_North, 13o 6’ N, 25o 4’E	NA	Renner et al. (2021)
Ccordo50	Herbarium specimen	M. Sir El Khatim 1 (M)	C. lanatus subsp. cordophanus	Sudan_Darfur_South, 11o 3’N, 26o 9’E	NA	Renner et al. (2021)
J.-L. Gatard sn	Herbarium specimen	J.-L. Gatard sn (M)	C. naudinianus	Namibia, ca. 29 09'S, 26 14'E	NA	Renner et al. (2021)
A. Patzelt 4872	Herbarium specimen	A. Patzelt 4872 (M)	C. colocynthis	Oman, 22o15’N, 58o46’E	NA	Renner et al. (2021)
S.S. Renner & M.V. Silber 2864	Herbarium specimen	S.S. Renner & M.V. Silber 2864 (M)	C. rehmii	Namibia, ca. 29 09'S, 26 14'E	NA	Renner et al. (2021)
S.S. Renner & M.V. Silber 2866	Herbarium specimen	S.S. Renner & M.V. Silber 2866 (M)	C. amarus	S. Africa, commercially_bought	NA	Renner et al. (2021)
S.S. Renner 2855	Herbarium specimen	S.S. Renner 2855 (M)	C. ecirrhosus	Namibia, ca. 29 09'S, 26 14'E	NA	Renner et al. (2021)
S10	Herbarium specimen	Dyson-Hudson 44 (K)	C. amarus	Uganda, Karamoja, 02 49'N, 34 09'E	1956	This study
S11	Herbarium specimen	M. Gandoger 126 (K)	C. lanatus subsp. vulgaris	Tunisia, Nabeul, 36 27'N, 10 44'E	1908	This study
S12	Herbarium specimen	Collector unkown (K)	C. lanatus subsp. vulgaris	England, Cobham Lodge, 51 32'N, 00 41'E	1824	This study
S13	Herbarium specimen	Collector unkown; grown in St. Petersborg Botanical Garden (K)	C. amarus	S Africa, ca. Cape Town, 34 20'S, 17 18'E	1850	This study
S14	Herbarium specimen	C.J. Meller s.n. (K)	C. mucosospermus "East"	Comoros Is, 11 38'S, 43 19'E	1861	This study
S15	Herbarium specimen	G.W. Parker s.n. (K)	C. mucosospermus "East"	Madagascar, Antananarivo, 19 10'S, 48 22'E	1882	This study
S16	Herbarium specimen	J.C. Deighton 1328 (K)	C. mucosospermus	Sierra Leone, ca. 08 27'N, 11 46'W	1928	This study
S17	Herbarium specimen	W. Ingram (K)	C. mucosospermus	Gambia, ca. 12 26'N, 15 18'W	1866	This study
S18	Herbarium specimen	E. Christophersen & E.P. Hume 1929 (K)	C. lanatus subsp. vulgaris	Samoa, Is of Savaii, 13 39'S, 172 25'W	1931	This study
S19	Herbarium specimen	R.L. Davis 276 (K)	C. amarus	Tanzania, Tanganyika, Mwanga, 07 39'S, 28 03'E	1926	This study
S2	Herbarium specimen	T. Thomson s.n. (K)	C. lanatus subsp. vulgaris	Pakistan, Chenab River, 31 49'N, 73 07'E	1846	This study
S20	Herbarium specimen	J. Kirk s.n. (K)	C. mucosospermus "East"	Mozambique, Zambesi, ca. 18 31'S, 36 13'E	1860	This study
S21	Herbarium specimen	Lubunby 400 (K)	C. amarus	Uganda, ca. 03 04'N, 32 27'E	1930	This study
S22	Herbarium specimen	G.M. Jeffrey 135 (K)	C. mucosospermus "East"	Tanzani, Amani, 5 06'S, 38 38'E	1945	This study
S23	Herbarium specimen	M. Glaziou 10852 (K)	C. lanatus subsp. vulgaris	Brazil, Rio de Janeiro, 22 54'S, 43 10'W	1879	This study
S25	Herbarium specimen	T. Drummond s.n. (K)	C. lanatus subsp. vulgaris	USA, Saint Louis, 38 37'N, 90 11'W	1882	This study
S26	Herbarium specimen	Father Conrads 5674 (K)	C. amarus	Kenya, Nairobi, 1 17'S, 36 49'E	1929	This study
S27	Herbarium specimen	Rear Adm. C. Lynch 557 (K)	C. lanatus subsp. cordophanus	Sudan, Darfur, 14 22'N, 24 54'E	1921	This study
S28	Herbarium specimen	M. Kassas 649 (K)	C. lanatus subsp. cordophanus	Sudan, Fattashah, 15 29'N, 32 12'E	1954	This study
S29	Herbarium specimen	Collector unknown, J2 196 (K)	C. mucosospermus "East"	Ethiopia, Harar, 9 18'N, 42 07'E	1960	This study
S32	Herbarium specimen	G. Schweinfurth & D. Riva 38 (K)	C. lanatus subsp. vulgaris	Massawa, 15 36'N, 39 27'E	1892	This study
S33	Herbarium specimen	J.M. Dalziel (K)	C. mucosospermus	Nigeria, Katagum, 12 17'N, 10 21'E	1908	This study
S34	Herbarium specimen	Welwitsch 856 (K)	C. amarus	Nigeria	1853-1861	This study
S35	Herbarium specimen	F.A. Rogers 8270 (K)	C. amarus	Zambia, prob. Barotse Floodplain, 14 48'S, 23 28'E	1909	This study
S36	Herbarium specimen	A.F.G. Kerr 4208 (K)	C. lanatus subsp. vulgaris	Thailand, Bangkok, 13 45'N, 100 30'E	1920	This study
S37	Herbarium specimen	L. Sanou 0171199 (K)	C. mucosospermus	Burkina Faso, Sissili, 11 14'N, 2 13'W	2002	This study
S4	Herbarium specimen	S.K. Lau 246 (K)	C. lanatus subsp. vulgaris	China, Hainan, 19 33'N, 109 56'E	1932	This study
S40	Herbarium specimen	Warnecke 354 (K)	C. lanatus subsp. vulgaris	Togo, Lome, 6 07'N, 1 13'E	1901	This study
S43	Herbarium specimen	Kirrika 54 (K)	C. amarus	Kenya, Wajir, 1 43'N, 40 05'E	1951	This study
S44	Herbarium specimen	G. Schweinfurth 834 (K)	C. lanatus subsp. vulgaris	Khartoum,15 30'N, 32 33'E	1908	This study
S46	Herbarium specimen	P. Thomas (K)	C. lanatus subsp. vulgaris	Sardinia, 40 07'N, 9 00'E	1828	This study
S47	Herbarium specimen	F. Meyers 3440 (K)	C. lanatus subsp. vulgaris	Jerusalem, 31 46'N, 35 15'E	1912	This study
S49	Herbarium specimen	M. Bang 1399 (K)	C. lanatus subsp. vulgaris	Bolivia, Tipuani, 15 33'S, 68 01'W	1893	This study
S52	Herbarium specimen	Hasat s.n. (K)	C. lanatus subsp. vulgaris	Giza, 30 00'N, 31 13'E	1931	This study
S55	Herbarium specimen	R. Oldham 283 (K)	C. lanatus subsp. vulgaris	Nagasaki, 32 45'N, 129 52E	1862	This study
S56	Herbarium specimen	G. Schweinfurth 162 (K)	C. lanatus subsp. vulgaris	Esna, 25 17'N, 32 32'E	1889	This study
S57	Herbarium specimen	N.D. Simpson 4877 (K)	C. lanatus subsp. vulgaris	El Shoubak, 30 31'N, 35 33'E	1912-1929	This study
S6	Herbarium specimen	G. Thomson (K)	C. colocynthis	India, Tamil Nadu, 1 07'N, 78 39'E	1845	This study
S60	Herbarium specimen	N.D. Simpson 4957 (K)	C. lanatus subsp. vulgaris	Gazirat ad Dahab, 29 59'N, 31 13'E	1927	This study
S61	Herbarium specimen	N.D. Simpson 11 (K)	C. lanatus subsp. vulgaris	El Maadi, 30 00'N, 31 15'E	1922	This study
S62	Herbarium specimen	N.D. Simpson 199 (K)	C. lanatus subsp. vulgaris	Al Sarfaya, 30 01'N, 31 14'E	1922	This study
S63	Herbarium specimen	N.D. Simpson 5147 (K)	C. lanatus subsp. vulgaris	Giza, 30 00'N, 31 13'E	1927	This study
S65	Herbarium specimen	P. Ryan 79 (M)	C. lanatus subsp. vulgaris	Ernetta Island, Abri, N Sudan, 20 48'N, 30 29'E	2014	This study
S66	Herbarium specimen	P. Ryan 9 (M)	C. colocynthis	Ernetta Island, Abri, N Sudan, 20 48'N, 30 29'E	2015	This study
S67	Herbarium specimen	S.S. Renner 2873 (M)	C. lanatus subsp. vulgaris	China_commercially_bought_seeds	2019	This study
S7	Herbarium specimen	Tanner 828 (K)	C. amarus	Tanzania, Tanganyika, 13 46'S, 33 08'E	1952	This study
Schweinfurth's leaf 1883	Herbarium specimen	Kew’s Economic Botany collection, specimen 40730	C. lanatus subsp. vulgaris	Egypt, Deir el-Bahari, 25 44’ 14’’ N, 32 36’ 27'	NA	This study
M.V. Silber 19	Herbarium specimen	M.V. Silber 19 (M)	C. lanatus subsp. vulgaris	NA, commercially_bought	NA	Renner et al. (2021)
S.S. Renner & M. Silber 2869 (M)	Herbarium specimen	S.S. Renner & M. Silber 2869 (M)	C. mucosospermus	Benin, Beterou, 9 12’N, 2 16’E	NA	Renner et al. (2021)
WM10	Germplasm	NA	C. lanatus	United States, California	NA	Guo et al. (2019)
WM110	Germplasm	NA	C. amarus	South Africa	1964	Guo et al. (2019)
WM113	Germplasm	NA	C. amarus	Namibia	1958	Guo et al. (2019)
WM120	Germplasm	NA	C. amarus	Zambia	1986	Guo et al. (2019)
WM135	Germplasm	NA	C. lanatus	India	1973	Guo et al. (2019)
WM137	Germplasm	NA	C. mucosospermus	Liberia	1948	Guo et al. (2019)
WM14	Germplasm	NA	C. mucosospermus "East"	Zimbabwe	1983	Guo et al. (2019)
WM140	Germplasm	NA	C. mucosospermus	Mali	1983	Guo et al. (2019)
WM141	Germplasm	NA	C. mucosospermus	Mali	1983	Guo et al. (2019)
WM143	Germplasm	NA	C. mucosospermus	Congo	Sep 1988	Guo et al. (2019)
WM146	Germplasm	NA	C. mucosospermus	Nigeria	1990	Guo et al. (2019)
WM155	Germplasm	NA	C. lanatus	China, Shandong	NA	Guo et al. (2019)
WM164	Germplasm	NA	C. lanatus	China, Xinjiang	NA	Guo et al. (2019)
WM18	Germplasm	NA	C. mucosospermus	Nigeria	1958	Guo et al. (2019)
WM186	Germplasm	NA	C. lanatus	Russia	NA	Guo et al. (2019)
WM189	Germplasm	NA	C. lanatus	Russia	NA	Guo et al. (2019)
WM19	Germplasm	NA	C. mucosospermus	Congo	1958	Guo et al. (2019)
WM190	Germplasm	NA	C. lanatus	Ukraine	NA	Guo et al. (2019)
WM191	Germplasm	NA	C. lanatus	Ukraine	NA	Guo et al. (2019)
WM193	Germplasm	NA	C. lanatus	Uzbekistan	1966	Guo et al. (2019)
WM20	Germplasm	NA	C. mucosospermus	Nigeria	1950	Guo et al. (2019)
WM21	Germplasm	NA	C. mucosospermus "East"	Zambia	1981	Guo et al. (2019)
WM216	Germplasm	NA	C. lanatus	China, Henan	NA	Guo et al. (2019)
WM222	Germplasm	NA	C. lanatus	China, Liaoning	NA	Guo et al. (2019)
WM224	Germplasm	NA	C. lanatus	China, Henan	NA	Guo et al. (2019)
WM228	Germplasm	NA	C. lanatus	Mexico	NA	Guo et al. (2019)
WM230	Germplasm	NA	C. lanatus	Hungary	NA	Guo et al. (2019)
WM232	Germplasm	NA	C. lanatus	Mexico	NA	Guo et al. (2019)
WM233	Germplasm	NA	C. lanatus	United States	NA	Guo et al. (2019)
WM234	Germplasm	NA	C. lanatus	Bulgaria	NA	Guo et al. (2019)
WM239	Germplasm	NA	C. lanatus	United States	NA	Guo et al. (2019)
WM24	Germplasm	NA	C. mucosospermus "East"	Zimbabwe	1983	Guo et al. (2019)
WM241	Germplasm	NA	C. lanatus	United States	NA	Guo et al. (2019)
WM245	Germplasm	NA	C. lanatus	China, Henan	NA	Guo et al. (2019)
WM25	Germplasm	NA	C. lanatus	Egypt	1986	Guo et al. (2019)
WM26	Germplasm	NA	C. lanatus	Turkey	1948	Guo et al. (2019)
WM260	Germplasm	NA	C. lanatus	Romania	NA	Guo et al. (2019)
WM268	Germplasm	NA	C. lanatus	United States	NA	Guo et al. (2019)
WM269	Germplasm	NA	C. lanatus	Philippines	NA	Guo et al. (2019)
WM27	Germplasm	NA	C. lanatus	United States, Colorado	NA	Guo et al. (2019)
WM271	Germplasm	NA	C. lanatus	Japan	NA	Guo et al. (2019)
WM272	Germplasm	NA	C. lanatus	Japan	NA	Guo et al. (2019)
WM28	Germplasm	NA	C. lanatus	Japan	NA	Guo et al. (2019)
WM284	Germplasm	NA	C. lanatus	China, Henan	NA	Guo et al. (2019)
WM287	Germplasm	NA	C. lanatus	United States, Maryland	NA	Guo et al. (2019)
WM295	Germplasm	NA	C. lanatus	Mexico, Yucatan	NA	Guo et al. (2019)
WM300	Germplasm	NA	C. lanatus	China	NA	Guo et al. (2019)
WM304	Germplasm	NA	C. lanatus	Hungary	NA	Guo et al. (2019)
WM311	Germplasm	NA	C. lanatus	China	NA	Guo et al. (2019)
WM329	Germplasm	NA	C. lanatus	China	NA	Guo et al. (2019)
WM330	Germplasm	NA	C. lanatus	China	NA	Guo et al. (2019)
WM344	Germplasm	NA	C. lanatus	United States, Florida	NA	Guo et al. (2019)
WM358	Germplasm	NA	C. lanatus	United States, Maryland	NA	Guo et al. (2019)
WM367	Germplasm	NA	C. lanatus	China	NA	Guo et al. (2019)
WM369	Germplasm	NA	C. lanatus	China	NA	Guo et al. (2019)
WM4	Germplasm	NA	C. lanatus	United States, Florida	NA	Guo et al. (2019)
WM404	Germplasm	NA	C. lanatus	China	NA	Guo et al. (2019)
WM405	Germplasm	NA	C. lanatus	China	NA	Guo et al. (2019)
WM42	Germplasm	NA	C. mucosospermus "East"	Zimbabwe	1983	Guo et al. (2019)
WM424	Germplasm	NA	C. lanatus subsp. cordophanus	Sudan	1958	Guo et al. (2019)
WM428	Germplasm	NA	C. lanatus	United States	1963	Guo et al. (2019)
WM429	Germplasm	NA	C. lanatus subsp. cordophanus	Sudan, Darfur	1982	Guo et al. (2019)
WM45	Germplasm	NA	C. lanatus	Spain	1985	Guo et al. (2019)
WM452	Germplasm	NA	C. lanatus	Greece	1960	Guo et al. (2019)
WM455	Germplasm	NA	C. lanatus	Russia	NA	Guo et al. (2019)
WM459	Germplasm	NA	unclear	Ethiopia	1951	Guo et al. (2019)
WM483	Germplasm	NA	C. lanatus	China	NA	Guo et al. (2019)
WM484	Germplasm	NA	C. lanatus subsp. cordophanus	Sudan, Dafur	2017	Guo et al. (2019)
WM49	Germplasm	NA	C. lanatus	Portugal	NA	Guo et al. (2019)
WM50	Germplasm	NA	C. mucosospermus	Senegal	1959	Guo et al. (2019)
WM51	Germplasm	NA	C. lanatus	Italy	NA	Guo et al. (2019)
WM66	Germplasm	NA	C. lanatus	China	NA	Guo et al. (2019)
WM89	Germplasm	NA	C. lanatus	United States, Alabama	NA	Guo et al. (2019)

## Sheet: Table_S3
Table S3. ABBA-BABA test considering polymorphic and no-polymorphic sites, and non-polymorphic sites only. Results derived from polymorphic and non-polymorphic sites are highlighted in green, non-polymorphic sites only are highlighted in blue. Permutations involving aDNA accessions are highlighted in yellow. Clanatus = C. lanatus subsp. vulgaris; Ccordo = C. lanatus subsp. cordophanus.
Combination	H1	H2	H3	nABBA	nBABA	Dstat	jackEst	SE	Z
AS814_Ccordo_Camarus	AS814	Ccordo_50	Camarus_S10	232	167	0.162907	0.162907	0.0522687	3.11673
AS814_Ccordo_Camarus	AS814	Ccordo_50	Camarus_Renner&Silber2866	235	165	0.175	0.175	0.0550113	3.18116
AS814_Ccordo_Camarus	AS814	Ccordo_50	Camarus_S7	231	160	0.181586	0.181586	0.0530321	3.42407
AS814_Ccordo_Camarus	AS814	Ccordo_200	Camarus_S34	227	157	0.182292	0.182292	0.0523186	3.48426
AS814_Ccordo_Camarus	AS814	Ccordo_200	Camarus_S7	221	150	0.191375	0.191375	0.0547211	3.49727
AS814_Ccordo_Camarus	AS814	Ccordo_200	Camarus_S43	228	162	0.169231	0.169231	0.0482174	3.50975
AS814_Ccordo_Camarus	AS814	Ccordo_200	Camarus_S35	226	155	0.186352	0.186352	0.0520163	3.58256
AS814_Ccordo_Camarus	AS814	Ccordo_200	Camarus_S19	229	156	0.18961	0.18961	0.0496263	3.82077
AS814_Ccordo_Camarus	AS814	Ccordo_S27	Camarus_S21	231	148	0.218997	0.218997	0.056982	3.84327
AS814_Ccordo_Camarus	AS814	Ccordo_200	Camarus_S26	234	158	0.193878	0.193878	0.0498675	3.88785
AS814_Ccordo_Camarus	AS814	Ccordo_200	Camarus_S10	236	152	0.216495	0.216495	0.0516927	4.18811
AS814_Ccordo_Camarus	AS814	Ccordo_S27	Camarus_S26	225	140	0.232877	0.232877	0.0536295	4.34232
AS814_Ccordo_Camarus	AS814	Ccordo_S27	Camarus_S34	221	133	0.248588	0.248588	0.0571688	4.34831
AS814_Ccordo_Camarus	AS814	Ccordo_S27	Camarus_S43	223	138	0.235457	0.235457	0.0535045	4.4007
AS814_Ccordo_Camarus	AS814	Ccordo_200	Camarus_Renner&Silber2866	237	149	0.227979	0.227979	0.0503731	4.52581
AS814_Ccordo_Camarus	AS814	Ccordo_S27	Camarus_S7	222	129	0.264957	0.264957	0.0563034	4.70588
AS814_Ccordo_Camarus	AS814	Ccordo_S27	Camarus_Renner&Silber2866	220	127	0.268012	0.268012	0.0550836	4.86554
AS814_Ccordo_Camarus	AS814	Ccordo_S27	Camarus_S35	219	128	0.262248	0.262248	0.0537839	4.87596
AS814_Ccordo_Camarus	AS814	Ccordo_50	Camarus_S13	294	184	0.230126	0.230126	0.0464431	4.955
AS814_Ccordo_Camarus	AS814	Ccordo_S27	Camarus_S19	227	131	0.268156	0.268156	0.0533815	5.02339
AS814_Ccordo_Camarus	AS814	Ccordo_S27	Camarus_S10	227	128	0.278873	0.278873	0.0523767	5.32437
AS814_Ccordo_Camarus	AS814	Ccordo_200	Camarus_S13	286	169	0.257143	0.257143	0.0446941	5.75339
AS814_Ccordo_Camarus	AS814	Ccordo_S27	Camarus_S13	285	145	0.325581	0.325581	0.0463636	7.02235
AS814_Ccordo_Clanatus	AS814	Ccordo_50	Clanatus_S28	431	255	0.25656	0.25656	0.0406335	6.314
AS814_Ccordo_Clanatus	AS814	Ccordo_50	Clanatus_S65	466	273	0.261164	0.261164	0.0396623	6.58469
AS814_Ccordo_Clanatus	AS814	Ccordo_50	Clanatus_S40	459	252	0.291139	0.291139	0.0441546	6.59363
AS814_Ccordo_Clanatus	AS814	Ccordo_200	Clanatus_S65	465	265	0.273973	0.273973	0.0387645	7.06761
AS814_Ccordo_Clanatus	AS814	Ccordo_200	Clanatus_S28	434	243	0.282127	0.282127	0.0398264	7.08392
AS814_Ccordo_Clanatus	AS814	Ccordo_S27	Clanatus_S28	415	206	0.336554	0.336554	0.0422838	7.9594
AS814_Ccordo_Clanatus	AS814	Ccordo_50	SchweinfurthLeaf	500	262	0.312336	0.312336	0.0391699	7.97387
AS814_Ccordo_Clanatus	AS814	Ccordo_200	SchweinfurthLeaf	485	249	0.321526	0.321526	0.0402346	7.99127
AS814_Ccordo_Clanatus	AS814	Ccordo_S27	Clanatus_S40	453	213	0.36036	0.36036	0.044738	8.0549
AS814_Ccordo_Clanatus	AS814	Ccordo_200	Clanatus_S40	455	240	0.309352	0.309352	0.038267	8.08404
AS814_Ccordo_Clanatus	AS814	Ccordo_50	Clanatus_S55	484	233	0.35007	0.35007	0.0428914	8.16178
AS814_Ccordo_Clanatus	AS814	Ccordo_50	Clanatus_S36	490	243	0.336971	0.336971	0.0401682	8.38901
AS814_Ccordo_Clanatus	AS814	Ccordo_50	Clanatus_S67	458	231	0.329463	0.329463	0.039011	8.4454
AS814_Ccordo_Clanatus	AS814	Ccordo_S27	SchweinfurthLeaf	472	218	0.368116	0.368116	0.0427083	8.61931
AS814_Ccordo_Clanatus	AS814	Ccordo_50	Clanatus_S4	492	226	0.370474	0.370474	0.0426749	8.6813
AS814_Ccordo_Clanatus	AS814	Ccordo_50	Clanatus_S11	501	238	0.355886	0.355886	0.0407076	8.74249
AS814_Ccordo_Clanatus	AS814	Ccordo_S27	Clanatus_S65	471	218	0.367199	0.367199	0.041552	8.8371
AS814_Ccordo_Clanatus	AS814	Ccordo_S27	Clanatus_S25	445	194	0.392801	0.392801	0.0444018	8.84652
AS814_Ccordo_Clanatus	AS814	Ccordo_50	Clanatus_SIlber19	457	222	0.346097	0.346097	0.0390268	8.8682
AS814_Ccordo_Clanatus	AS814	Ccordo_50	Clanatus_S25	477	235	0.339888	0.339888	0.0373638	9.0967
AS814_Ccordo_Clanatus	AS814	Ccordo_200	Clanatus_S18	474	220	0.365994	0.365994	0.0399797	9.1545
AS814_Ccordo_Clanatus	AS814	Ccordo_50	Clanatus_S18	482	231	0.352034	0.352034	0.0382181	9.21116
AS814_Ccordo_Clanatus	AS814	Ccordo_200	Clanatus_SIlber19	454	214	0.359281	0.359281	0.0386279	9.30109
AS814_Ccordo_Clanatus	AS814	Ccordo_200	Clanatus_S25	465	224	0.349782	0.349782	0.0366401	9.54645
AS814_Ccordo_Clanatus	AS814	Ccordo_50	Clanatus_S49	494	231	0.362759	0.362759	0.037926	9.56491
AS814_Ccordo_Clanatus	AS814	Ccordo_50	Clanatus_S12	484	227	0.361463	0.361463	0.0375528	9.62545
AS814_Ccordo_Clanatus	AS814	Ccordo_50	Clanatus_S23	509	225	0.386921	0.386921	0.0396668	9.75428
AS814_Ccordo_Clanatus	AS814	Ccordo_S27	Clanatus_S18	469	183	0.43865	0.43865	0.0446946	9.81439
AS814_Ccordo_Clanatus	AS814	Ccordo_200	Clanatus_S67	466	213	0.372607	0.372607	0.0377829	9.86179
AS814_Ccordo_Clanatus	AS814	Ccordo_50	Clanatus_S46	498	223	0.381415	0.381415	0.0385929	9.88302
AS814_Ccordo_Clanatus	AS814	Ccordo_50	Clanatus_S2	492	227	0.368567	0.368567	0.0369736	9.9684
AS814_Ccordo_Clanatus	AS814	Ccordo_50	Clanatus_S44	515	232	0.378849	0.378849	0.037852	10.0087
AS814_Ccordo_Clanatus	AS814	Ccordo_200	Clanatus_S12	474	218	0.369942	0.369942	0.0363974	10.164
AS814_Ccordo_Clanatus	AS814	Ccordo_200	Clanatus_S36	492	221	0.380084	0.380084	0.0372881	10.1932
AS814_Ccordo_Clanatus	AS814	Ccordo_200	Clanatus_S2	470	204	0.394659	0.394659	0.0386031	10.2235
AS814_Ccordo_Clanatus	AS814	Ccordo_200	Clanatus_S11	496	227	0.372061	0.372061	0.0363343	10.24
AS814_Ccordo_Clanatus	AS814	Ccordo_200	Clanatus_S55	487	216	0.385491	0.385491	0.0375291	10.2718
AS814_Ccordo_Clanatus	AS814	Ccordo_S27	Clanatus_S46	481	186	0.442279	0.442279	0.0429281	10.3028
AS814_Ccordo_Clanatus	AS814	Ccordo_S27	Clanatus_S61	465	177	0.448598	0.448598	0.0435375	10.3037
AS814_Ccordo_Clanatus	AS814	Ccordo_S27	Clanatus_SIlber19	449	169	0.453074	0.453074	0.0439175	10.3165
AS814_Ccordo_Clanatus	AS814	Ccordo_200	Clanatus_S49	478	219	0.371592	0.371592	0.0358469	10.3661
AS814_Ccordo_Clanatus	AS814	Ccordo_200	Clanatus_S47	492	208	0.405714	0.405714	0.0388715	10.4373
AS814_Ccordo_Clanatus	AS814	Ccordo_200	Clanatus_S60	501	221	0.387812	0.387812	0.0370982	10.4536
AS814_Ccordo_Clanatus	AS814	Ccordo_S27	Clanatus_S55	470	185	0.435115	0.435115	0.0416034	10.4586
AS814_Ccordo_Clanatus	AS814	Ccordo_S27	Clanatus_S11	484	194	0.427729	0.427729	0.0407893	10.4863
AS814_Ccordo_Clanatus	AS814	Ccordo_S27	Clanatus_S49	477	184	0.443268	0.443268	0.0419156	10.5753
AS814_Ccordo_Clanatus	AS814	Ccordo_S27	Clanatus_S60	478	191	0.428999	0.428999	0.0403809	10.6238
AS814_Ccordo_Clanatus	AS814	Ccordo_50	Clanatus_S60	512	226	0.387534	0.387534	0.0361367	10.7241
AS814_Ccordo_Clanatus	AS814	Ccordo_S27	Clanatus_S12	471	187	0.431611	0.431611	0.0402287	10.7289
AS814_Ccordo_Clanatus	AS814	Ccordo_S27	Clanatus_S4	476	180	0.451219	0.451219	0.0420472	10.7313
AS814_Ccordo_Clanatus	AS814	Ccordo_S27	Clanatus_S44	478	177	0.459542	0.459542	0.0427796	10.7421
AS814_Ccordo_Clanatus	AS814	Ccordo_200	Clanatus_S62	489	211	0.397143	0.397143	0.0367763	10.7989
AS814_Ccordo_Clanatus	AS814	Ccordo_200	Clanatus_S32	502	218	0.394444	0.394444	0.0364462	10.8227
AS814_Ccordo_Clanatus	AS814	Ccordo_200	Clanatus_S4	491	216	0.388968	0.388968	0.0359171	10.8296
AS814_Ccordo_Clanatus	AS814	Ccordo_50	Clanatus_S62	497	219	0.388268	0.388268	0.0358404	10.8332
AS814_Ccordo_Clanatus	AS814	Ccordo_50	Clanatus_S61	505	212	0.408647	0.408647	0.0376529	10.853
AS814_Ccordo_Clanatus	AS814	Ccordo_200	Clanatus_S57	500	206	0.416431	0.416431	0.0382753	10.8799
AS814_Ccordo_Clanatus	AS814	Ccordo_200	Clanatus_S44	494	214	0.39548	0.39548	0.0358896	11.0193
AS814_Ccordo_Clanatus	AS814	Ccordo_200	Clanatus_S61	492	202	0.417867	0.417867	0.0374582	11.1556
AS814_Ccordo_Clanatus	AS814	Ccordo_200	Clanatus_S63	502	203	0.424113	0.424113	0.037905	11.1889
AS814_Ccordo_Clanatus	AS814	Ccordo_S27	Clanatus_S57	481	178	0.459788	0.459788	0.0410258	11.2073
AS814_Ccordo_Clanatus	AS814	Ccordo_S27	Clanatus_S36	486	195	0.427313	0.427313	0.038123	11.2088
AS814_Ccordo_Clanatus	AS814	Ccordo_50	Clanatus_S56	518	233	0.379494	0.379494	0.0337264	11.2521
AS814_Ccordo_Clanatus	AS814	Ccordo_S27	Clanatus_S67	442	168	0.44918	0.44918	0.0399051	11.2562
AS814_Ccordo_Clanatus	AS814	Ccordo_S27	Clanatus_S23	483	176	0.465857	0.465857	0.0413082	11.2776
AS814_Ccordo_Clanatus	AS814	Ccordo_S27	Clanatus_S47	468	169	0.469388	0.469388	0.0415239	11.304
AS814_Ccordo_Clanatus	AS814	Ccordo_S27	Clanatus_S2	458	174	0.449367	0.449367	0.0395039	11.3753
AS814_Ccordo_Clanatus	AS814	Ccordo_S27	Clanatus_S62	479	178	0.458143	0.458143	0.0402348	11.3867
AS814_Ccordo_Clanatus	AS814	Ccordo_200	Clanatus_S23	498	209	0.408769	0.408769	0.0356051	11.4807
AS814_Ccordo_Clanatus	AS814	Ccordo_50	Clanatus_S47	497	216	0.394109	0.394109	0.0343067	11.4878
AS814_Ccordo_Clanatus	AS814	Ccordo_50	Clanatus_S52	535	213	0.430481	0.430481	0.0373092	11.5382
AS814_Ccordo_Clanatus	AS814	Ccordo_50	Clanatus_S63	510	212	0.412742	0.412742	0.0357712	11.5384
AS814_Ccordo_Clanatus	AS814	Ccordo_S27	Clanatus_S52	503	178	0.477239	0.477239	0.0412953	11.5567
AS814_Ccordo_Clanatus	AS814	Ccordo_50	Clanatus_S57	517	223	0.397297	0.397297	0.0339353	11.7075
AS814_Ccordo_Clanatus	AS814	Ccordo_200	Clanatus_S46	492	206	0.409742	0.409742	0.03495	11.7236
AS814_Ccordo_Clanatus	AS814	Ccordo_S27	Clanatus_S32	489	180	0.461883	0.461883	0.0392442	11.7695
AS814_Ccordo_Clanatus	AS814	Ccordo_200	Clanatus_S56	504	221	0.390345	0.390345	0.0331078	11.7901
AS814_Ccordo_Clanatus	AS814	Ccordo_50	Clanatus_S32	523	219	0.409703	0.409703	0.0342373	11.9666
AS814_Ccordo_Clanatus	AS814	Ccordo_S27	Clanatus_S56	492	187	0.44919	0.44919	0.0370577	12.1214
AS814_Ccordo_Clanatus	AS814	Ccordo_200	Clanatus_S52	519	200	0.443672	0.443672	0.0356602	12.4416
AS814_Ccordo_Clanatus	AS814	Ccordo_S27	Clanatus_S63	488	166	0.492355	0.492355	0.0387167	12.7168
AS814_Ccordo_Cmucosos	AS814	Ccordo_S27	Cmucosos_S16	181	124	0.186885	0.186885	0.0541691	3.45004
AS814_Ccordo_Cmucosos	AS814	Ccordo_S27	Cmucosos_Silber2869	390	264	0.192661	0.192661	0.0420739	4.5791
AS814_Ccordo_Cmucosos	AS814	Ccordo_50	Cmucosos_S17	422	278	0.205714	0.205714	0.036838	5.5843
AS814_Ccordo_Cmucosos	AS814	Ccordo_200	Cmucosos_S17	414	270	0.210526	0.210526	0.0361134	5.82958
AS814_Ccordo_Cmucosos	AS814	Ccordo_S27	Cmucosos_S17	427	230	0.299848	0.299848	0.0402213	7.45495
AS814_Ccordo_CmucososEast	AS814	Ccordo_50	CmucososEast_S15	445	287	0.215847	0.215847	0.0401211	5.37989
AS814_Ccordo_CmucososEast	AS814	Ccordo_50	CmucososEast_S14	454	285	0.228687	0.228687	0.0412028	5.55029
AS814_Ccordo_CmucososEast	AS814	Ccordo_200	CmucososEast_S22	456	274	0.249315	0.249315	0.0423357	5.88901
AS814_Ccordo_CmucososEast	AS814	Ccordo_200	CmucososEast_S20	458	259	0.277545	0.277545	0.0463619	5.9865
AS814_Ccordo_CmucososEast	AS814	Ccordo_200	CmucososEast_S15	451	272	0.24758	0.24758	0.0411505	6.01645
AS814_Ccordo_CmucososEast	AS814	Ccordo_200	CmucososEast_S14	464	274	0.257453	0.257453	0.0419589	6.13582
AS814_Ccordo_CmucososEast	AS814	Ccordo_50	CmucososEast_S22	460	279	0.244926	0.244926	0.0395538	6.19221
AS814_Ccordo_CmucososEast	AS814	Ccordo_50	CmucososEast_S20	467	272	0.26387	0.26387	0.0423856	6.22546
AS814_Ccordo_CmucososEast	AS814	Ccordo_S27	CmucososEast_S15	438	234	0.303571	0.303571	0.0441631	6.87388
AS814_Ccordo_CmucososEast	AS814	Ccordo_S27	CmucososEast_S14	451	237	0.311047	0.311047	0.0419694	7.41127
AS814_Ccordo_CmucososEast	AS814	Ccordo_S27	CmucososEast_S20	462	231	0.333333	0.333333	0.0435245	7.65852
AS814_Ccordo_CmucososEast	AS814	Ccordo_S27	CmucososEast_S22	453	226	0.334315	0.334315	0.0413328	8.08836
AS814_Ccordo_CmucososEast	AS814	Ccordo_50	CmucososEast_S29	480	231	0.350211	0.350211	0.0372925	9.39092
AS814_Ccordo_CmucososEast	AS814	Ccordo_200	CmucososEast_S29	484	229	0.357644	0.357644	0.0360708	9.91505
AS814_Ccordo_CmucososEast	AS814	Ccordo_S27	CmucososEast_S29	455	191	0.408669	0.408669	0.039047	10.4661
AS814_Clanatus_Camarus	AS814	Clanatus_S65	Camarus_S34	302	400	-0.139601	-0.139601	0.0376792	-3.70499
AS814_Clanatus_Camarus	AS814	Clanatus_S65	Camarus_S21	311	418	-0.146776	-0.146776	0.0397827	-3.68945
AS814_Clanatus_Camarus	AS814	Clanatus_S65	Camarus_Renner&Silber2866	299	393	-0.135838	-0.135838	0.0369359	-3.67767
AS814_Clanatus_Camarus	AS814	Clanatus_S65	Camarus_S35	304	395	-0.130186	-0.130186	0.03566	-3.65076
AS814_Clanatus_Camarus	AS814	Clanatus_S65	Camarus_S43	299	394	-0.137085	-0.137085	0.0382154	-3.58717
AS814_Clanatus_Camarus	AS814	Clanatus_S65	Camarus_S26	306	401	-0.134371	-0.134371	0.0374957	-3.58363
AS814_Clanatus_Camarus	AS814	Clanatus_S65	Camarus_S19	311	400	-0.125176	-0.125176	0.0389746	-3.21173
AS814_Clanatus_Camarus	AS814	Clanatus_S65	Camarus_S10	311	394	-0.117731	-0.117731	0.0384212	-3.06421
AS814_Clanatus_Camarus	AS814	Clanatus_S23	Camarus_S21	222	157	0.171504	0.171504	0.0560668	3.05892
AS814_Clanatus_Camarus	AS814	Clanatus_S12	Camarus_S7	213	145	0.189944	0.189944	0.0611349	3.10697
AS814_Clanatus_Camarus	AS814	Clanatus_S25	Camarus_S21	221	158	0.166227	0.166227	0.0529746	3.13786
AS814_Clanatus_Camarus	AS814	Clanatus_S18	Camarus_S35	213	147	0.183333	0.183333	0.0573485	3.19683
AS814_Clanatus_Camarus	AS814	Clanatus_S25	Camarus_S26	215	152	0.171662	0.171662	0.0524317	3.27401
AS814_Clanatus_Camarus	AS814	Clanatus_S18	Camarus_S34	218	153	0.175202	0.175202	0.0528979	3.31208
AS814_Clanatus_Camarus	AS814	Clanatus_S18	Camarus_S26	219	153	0.177419	0.177419	0.0533497	3.32559
AS814_Clanatus_Camarus	AS814	Clanatus_S12	Camarus_S19	218	145	0.201102	0.201102	0.0594351	3.38356
AS814_Clanatus_Camarus	AS814	Clanatus_S12	Camarus_S26	224	153	0.188329	0.188329	0.0556498	3.38418
AS814_Clanatus_Camarus	AS814	Clanatus_S12	Camarus_S35	214	143	0.19888	0.19888	0.0586294	3.39215
AS814_Clanatus_Camarus	AS814	Clanatus_S12	Camarus_S43	222	149	0.196766	0.196766	0.0578954	3.39864
AS814_Clanatus_Camarus	AS814	Clanatus_S62	Camarus_S26	212	143	0.194366	0.194366	0.0569779	3.41126
AS814_Clanatus_Camarus	AS814	Clanatus_S18	Camarus_S43	216	149	0.183562	0.183562	0.053524	3.42952
AS814_Clanatus_Camarus	AS814	Clanatus_S4	Camarus_S21	238	161	0.192983	0.192983	0.0562093	3.43329
AS814_Clanatus_Camarus	AS814	Clanatus_S32	Camarus_S21	235	164	0.177945	0.177945	0.0517493	3.43859
AS814_Clanatus_Camarus	AS814	Clanatus_S23	Camarus_S26	210	142	0.193182	0.193182	0.0560172	3.44861
AS814_Clanatus_Camarus	AS814	Clanatus_S32	Camarus_S26	223	151	0.192513	0.192513	0.0557045	3.45597
AS814_Clanatus_Camarus	AS814	Clanatus_S4	Camarus_S34	229	156	0.18961	0.18961	0.0535813	3.53874
AS814_Clanatus_Camarus	AS814	Clanatus_S18	Camarus_S19	222	147	0.203252	0.203252	0.0573413	3.5446
AS814_Clanatus_Camarus	AS814	Clanatus_S32	Camarus_S35	219	144	0.206612	0.206612	0.0581323	3.55416
AS814_Clanatus_Camarus	AS814	Clanatus_S18	Camarus_Renner&Silber2866	219	147	0.196721	0.196721	0.0544865	3.61046
AS814_Clanatus_Camarus	AS814	Clanatus_S60	Camarus_S26	217	140	0.215686	0.215686	0.0596654	3.61493
AS814_Clanatus_Camarus	AS814	Clanatus_S4	Camarus_S43	227	153	0.194737	0.194737	0.0535974	3.63332
AS814_Clanatus_Camarus	AS814	Clanatus_S67	Camarus_S26	212	143	0.194366	0.194366	0.0532573	3.64957
AS814_Clanatus_Camarus	AS814	Clanatus_S12	Camarus_Renner&Silber2866	213	136	0.22063	0.22063	0.0603456	3.65611
AS814_Clanatus_Camarus	AS814	Clanatus_S23	Camarus_S35	213	139	0.210227	0.210227	0.0574515	3.65921
AS814_Clanatus_Camarus	AS814	Clanatus_S25	Camarus_S19	216	145	0.196676	0.196676	0.0537446	3.65945
AS814_Clanatus_Camarus	AS814	Clanatus_S55	Camarus_S21	225	145	0.216216	0.216216	0.0590571	3.66114
AS814_Clanatus_Camarus	AS814	Clanatus_S4	Camarus_Renner&Silber2866	223	145	0.211956	0.211956	0.0575864	3.68067
AS814_Clanatus_Camarus	AS814	Clanatus_S25	Camarus_Renner&Silber2866	212	139	0.207977	0.207977	0.0561968	3.70087
AS814_Clanatus_Camarus	AS814	Clanatus_S23	Camarus_S34	216	142	0.206704	0.206704	0.0556155	3.71666
AS814_Clanatus_Camarus	AS814	Clanatus_S67	Camarus_S19	216	141	0.210084	0.210084	0.0564563	3.72118
AS814_Clanatus_Camarus	AS814	Clanatus_S12	Camarus_S10	219	139	0.223464	0.223464	0.0599535	3.72728
AS814_Clanatus_Camarus	AS814	Clanatus_S49	Camarus_S21	228	152	0.2	0.2	0.0535005	3.73828
AS814_Clanatus_Camarus	AS814	Clanatus_S67	Camarus_S43	212	139	0.207977	0.207977	0.0553613	3.75673
AS814_Clanatus_Camarus	AS814	Clanatus_S60	Camarus_S21	235	150	0.220779	0.220779	0.0586148	3.76662
AS814_Clanatus_Camarus	AS814	Clanatus_S67	Camarus_S34	210	134	0.22093	0.22093	0.0580582	3.80532
AS814_Clanatus_Camarus	AS814	Clanatus_S25	Camarus_S43	214	143	0.19888	0.19888	0.0521568	3.81311
AS814_Clanatus_Camarus	AS814	Clanatus_S23	Camarus_S43	219	143	0.209945	0.209945	0.054916	3.82301
AS814_Clanatus_Camarus	AS814	Clanatus_S4	Camarus_S35	228	148	0.212766	0.212766	0.0545489	3.90047
AS814_Clanatus_Camarus	AS814	Clanatus_S18	Camarus_S7	220	140	0.222222	0.222222	0.0569561	3.90164
AS814_Clanatus_Camarus	AS814	Clanatus_S11	Camarus_S26	217	142	0.208914	0.208914	0.0533165	3.91837
AS814_Clanatus_Camarus	AS814	Clanatus_S23	Camarus_S19	219	140	0.220056	0.220056	0.0561204	3.92113
AS814_Clanatus_Camarus	AS814	Clanatus_S32	Camarus_S34	220	141	0.218837	0.218837	0.0553265	3.95537
AS814_Clanatus_Camarus	AS814	Clanatus_S4	Camarus_S7	222	143	0.216438	0.216438	0.0546996	3.95685
AS814_Clanatus_Camarus	AS814	Clanatus_S36	Camarus_S21	228	147	0.216	0.216	0.054506	3.96287
AS814_Clanatus_Camarus	AS814	Clanatus_S32	Camarus_S43	226	148	0.208556	0.208556	0.0524632	3.97529
AS814_Clanatus_Camarus	AS814	Clanatus_S62	Camarus_S35	211	131	0.233918	0.233918	0.0587154	3.98393
AS814_Clanatus_Camarus	AS814	Clanatus_S12	Camarus_S34	228	144	0.225806	0.225806	0.0566221	3.98795
AS814_Clanatus_Camarus	AS814	Clanatus_S32	Camarus_Renner&Silber2866	222	139	0.229917	0.229917	0.0574954	3.99888
AS814_Clanatus_Camarus	AS814	Clanatus_S60	Camarus_S35	219	133	0.244318	0.244318	0.0608407	4.0157
AS814_Clanatus_Camarus	AS814	Clanatus_S62	Camarus_S21	230	148	0.216931	0.216931	0.0539475	4.02116
AS814_Clanatus_Camarus	AS814	Clanatus_S23	Camarus_S10	220	139	0.225627	0.225627	0.0560299	4.0269
AS814_Clanatus_Camarus	AS814	Clanatus_S11	Camarus_S35	220	137	0.232493	0.232493	0.0576688	4.03152
AS814_Clanatus_Camarus	AS814	Clanatus_S4	Camarus_S19	232	149	0.217848	0.217848	0.053802	4.04907
AS814_Clanatus_Camarus	AS814	Clanatus_S61	Camarus_S26	214	130	0.244186	0.244186	0.0602879	4.05033
AS814_Clanatus_Camarus	AS814	Clanatus_S60	Camarus_S43	222	137	0.236769	0.236769	0.0582195	4.06683
AS814_Clanatus_Camarus	AS814	Clanatus_S18	Camarus_S10	228	145	0.22252	0.22252	0.0542504	4.10172
AS814_Clanatus_Camarus	AS814	Clanatus_S32	Camarus_S19	229	144	0.227882	0.227882	0.0553356	4.11819
AS814_Clanatus_Camarus	AS814	Clanatus_S25	Camarus_S7	214	136	0.222857	0.222857	0.0539573	4.13025
AS814_Clanatus_Camarus	AS814	Clanatus_S60	Camarus_Renner&Silber2866	220	128	0.264368	0.264368	0.0640041	4.13048
AS814_Clanatus_Camarus	AS814	Clanatus_S61	Camarus_S21	225	140	0.232877	0.232877	0.056341	4.13335
AS814_Clanatus_Camarus	AS814	Clanatus_S11	Camarus_S21	234	152	0.212435	0.212435	0.0513361	4.13812
AS814_Clanatus_Camarus	AS814	Clanatus_S60	Camarus_S19	227	137	0.247253	0.247253	0.0596912	4.1422
AS814_Clanatus_Camarus	AS814	Clanatus_S23	Camarus_Renner&Silber2866	215	134	0.232092	0.232092	0.0558903	4.15263
AS814_Clanatus_Camarus	AS814	Clanatus_S23	Camarus_S7	217	133	0.24	0.24	0.057794	4.15268
AS814_Clanatus_Camarus	AS814	Clanatus_S56	Camarus_S21	229	148	0.214854	0.214854	0.0516472	4.16003
AS814_Clanatus_Camarus	AS814	Clanatus_S11	Camarus_Renner&Silber2866	219	134	0.240793	0.240793	0.0578651	4.16128
AS814_Clanatus_Camarus	AS814	Clanatus_S67	Camarus_S35	214	134	0.229885	0.229885	0.054863	4.19017
AS814_Clanatus_Camarus	AS814	Clanatus_S67	Camarus_S7	206	127	0.237237	0.237237	0.0564528	4.2024
AS814_Clanatus_Camarus	AS814	Clanatus_S11	Camarus_S34	220	139	0.225627	0.225627	0.0531682	4.24364
AS814_Clanatus_Camarus	AS814	Clanatus_S62	Camarus_S19	224	137	0.240997	0.240997	0.0567816	4.24428
AS814_Clanatus_Camarus	AS814	Clanatus_S67	Camarus_Renner&Silber2866	212	132	0.232558	0.232558	0.0546251	4.25735
AS814_Clanatus_Camarus	AS814	Clanatus_S49	Camarus_S26	218	132	0.245714	0.245714	0.0576376	4.26309
AS814_Clanatus_Camarus	AS814	Clanatus_S2	Camarus_S21	227	139	0.240437	0.240437	0.0561496	4.28208
AS814_Clanatus_Camarus	AS814	Clanatus_S44	Camarus_S26	215	132	0.239193	0.239193	0.0558408	4.28348
AS814_Clanatus_Camarus	AS814	Clanatus_S49	Camarus_S35	215	131	0.242775	0.242775	0.0565235	4.29511
AS814_Clanatus_Camarus	AS814	Clanatus_S55	Camarus_S35	215	126	0.260997	0.260997	0.0604926	4.31453
AS814_Clanatus_Camarus	AS814	Clanatus_S25	Camarus_S35	219	139	0.223464	0.223464	0.0514446	4.34377
AS814_Clanatus_Camarus	AS814	Clanatus_S11	Camarus_S43	225	141	0.229508	0.229508	0.0528045	4.34638
AS814_Clanatus_Camarus	AS814	Clanatus_S32	Camarus_S7	224	137	0.240997	0.240997	0.0553255	4.35599
AS814_Clanatus_Camarus	AS814	Clanatus_S32	Camarus_S10	233	142	0.242667	0.242667	0.0556503	4.36056
AS814_Clanatus_Camarus	AS814	Clanatus_S56	Camarus_S43	220	138	0.22905	0.22905	0.0523086	4.37883
AS814_Clanatus_Camarus	AS814	Clanatus_S25	Camarus_S34	219	142	0.213296	0.213296	0.0486811	4.3815
AS814_Clanatus_Camarus	AS814	Clanatus_S55	Camarus_S19	223	132	0.256338	0.256338	0.058493	4.38237
AS814_Clanatus_Camarus	AS814	Clanatus_S60	Camarus_S10	226	132	0.26257	0.26257	0.0599012	4.38338
AS814_Clanatus_Camarus	AS814	Clanatus_S36	Camarus_S26	219	134	0.240793	0.240793	0.0548457	4.39037
AS814_Clanatus_Camarus	AS814	Clanatus_S25	Camarus_S10	219	138	0.226891	0.226891	0.0515928	4.39772
AS814_Clanatus_Camarus	AS814	Clanatus_S63	Camarus_S21	229	140	0.241192	0.241192	0.0548237	4.39942
AS814_Clanatus_Camarus	AS814	Clanatus_S44	Camarus_S35	211	127	0.248521	0.248521	0.0564345	4.4037
AS814_Clanatus_Camarus	AS814	Clanatus_S60	Camarus_S34	224	133	0.254902	0.254902	0.0577602	4.4131
AS814_Clanatus_Camarus	AS814	Clanatus_S4	Camarus_S26	227	144	0.22372	0.22372	0.050625	4.41915
AS814_Clanatus_Camarus	AS814	Clanatus_S60	Camarus_S7	222	127	0.272206	0.272206	0.0615909	4.41959
AS814_Clanatus_Camarus	AS814	Clanatus_S63	Camarus_S26	213	127	0.252941	0.252941	0.0572051	4.42166
AS814_Clanatus_Camarus	AS814	Clanatus_S36	Camarus_S19	220	132	0.25	0.25	0.0565021	4.42461
AS814_Clanatus_Camarus	AS814	Clanatus_S11	Camarus_S19	226	138	0.241758	0.241758	0.0544434	4.44055
AS814_Clanatus_Camarus	AS814	Clanatus_S44	Camarus_S34	221	133	0.248588	0.248588	0.0558834	4.44833
AS814_Clanatus_Camarus	AS814	Clanatus_S62	Camarus_S43	219	133	0.244318	0.244318	0.0548025	4.45816
AS814_Clanatus_Camarus	AS814	Clanatus_S49	Camarus_S43	220	134	0.242938	0.242938	0.0544211	4.46403
AS814_Clanatus_Camarus	AS814	Clanatus_S44	Camarus_S21	230	141	0.239892	0.239892	0.0536888	4.4682
AS814_Clanatus_Camarus	AS814	Clanatus_S49	Camarus_S34	223	136	0.24234	0.24234	0.0541244	4.47746
AS814_Clanatus_Camarus	AS814	Clanatus_S49	Camarus_Renner&Silber2866	215	126	0.260997	0.260997	0.0581616	4.48744
AS814_Clanatus_Camarus	AS814	Clanatus_S62	Camarus_S34	223	137	0.238889	0.238889	0.0531806	4.49203
AS814_Clanatus_Camarus	AS814	Clanatus_S57	Camarus_S21	221	130	0.259259	0.259259	0.0575452	4.50532
AS814_Clanatus_Camarus	AS814	Clanatus_S61	Camarus_S35	212	120	0.277108	0.277108	0.0614998	4.50584
AS814_Clanatus_Camarus	AS814	Clanatus_S55	Camarus_S26	220	129	0.260745	0.260745	0.0575441	4.53122
AS814_Clanatus_Camarus	AS814	Clanatus_S55	Camarus_S34	221	126	0.273775	0.273775	0.0602275	4.54568
AS814_Clanatus_Camarus	AS814	Clanatus_S36	Camarus_S35	217	127	0.261628	0.261628	0.0574585	4.55333
AS814_Clanatus_Camarus	AS814	Clanatus_S44	Camarus_S43	219	130	0.255014	0.255014	0.0559035	4.56169
AS814_Clanatus_Camarus	AS814	Clanatus_S49	Camarus_S7	215	126	0.260997	0.260997	0.057045	4.57528
AS814_Clanatus_Camarus	AS814	Clanatus_S36	Camarus_S34	219	132	0.247863	0.247863	0.0540537	4.5855
AS814_Clanatus_Camarus	AS814	Clanatus_S55	Camarus_S43	221	127	0.270115	0.270115	0.0585596	4.61265
AS814_Clanatus_Camarus	AS814	Clanatus_S11	Camarus_S7	223	130	0.263456	0.263456	0.0567116	4.64555
AS814_Clanatus_Camarus	AS814	Clanatus_S49	Camarus_S10	224	130	0.265537	0.265537	0.056992	4.6592
AS814_Clanatus_Camarus	AS814	Clanatus_S56	Camarus_S26	218	132	0.245714	0.245714	0.0525168	4.67877
AS814_Clanatus_Camarus	AS814	Clanatus_S62	Camarus_Renner&Silber2866	218	127	0.263768	0.263768	0.0563334	4.68227
AS814_Clanatus_Camarus	AS814	Clanatus_S4	Camarus_S10	233	142	0.242667	0.242667	0.0517922	4.68539
AS814_Clanatus_Camarus	AS814	Clanatus_S67	Camarus_S10	221	132	0.252125	0.252125	0.0538048	4.68592
AS814_Clanatus_Camarus	AS814	Clanatus_S62	Camarus_S7	215	123	0.272189	0.272189	0.0579047	4.70064
AS814_Clanatus_Camarus	AS814	Clanatus_SIlber19	Camarus_S13	294	184	0.230126	0.230126	0.0488947	4.70655
AS814_Clanatus_Camarus	AS814	Clanatus_S55	Camarus_Renner&Silber2866	219	121	0.288235	0.288235	0.0611142	4.71634
AS814_Clanatus_Camarus	AS814	Clanatus_S49	Camarus_S19	225	134	0.253482	0.253482	0.0536554	4.72426
AS814_Clanatus_Camarus	AS814	Clanatus_S2	Camarus_S43	219	129	0.258621	0.258621	0.0546875	4.72907
AS814_Clanatus_Camarus	AS814	Clanatus_S11	Camarus_S10	226	136	0.248619	0.248619	0.0525136	4.73437
AS814_Clanatus_Camarus	AS814	Clanatus_S44	Camarus_S19	222	127	0.272206	0.272206	0.0572534	4.75441
AS814_Clanatus_Camarus	AS814	Clanatus_S61	Camarus_S19	220	122	0.28655	0.28655	0.060143	4.76447
AS814_Clanatus_Camarus	AS814	Clanatus_S56	Camarus_S19	224	132	0.258427	0.258427	0.0541616	4.77141
AS814_Clanatus_Camarus	AS814	Clanatus_S55	Camarus_S7	218	119	0.293768	0.293768	0.0614795	4.77832
AS814_Clanatus_Camarus	AS814	Clanatus_S36	Camarus_S43	223	132	0.256338	0.256338	0.0533235	4.80722
AS814_Clanatus_Camarus	AS814	Clanatus_S36	Camarus_S7	218	125	0.271137	0.271137	0.0563782	4.80926
AS814_Clanatus_Camarus	AS814	Clanatus_S44	Camarus_S7	218	123	0.278592	0.278592	0.0579059	4.81112
AS814_Clanatus_Camarus	AS814	Clanatus_S36	Camarus_Renner&Silber2866	218	122	0.282353	0.282353	0.058349	4.83904
AS814_Clanatus_Camarus	AS814	Clanatus_S61	Camarus_S7	211	115	0.294478	0.294478	0.0606542	4.85504
AS814_Clanatus_Camarus	AS814	Clanatus_S36	Camarus_S10	222	129	0.264957	0.264957	0.0543647	4.8737
AS814_Clanatus_Camarus	AS814	Clanatus_S57	Camarus_S43	214	121	0.277612	0.277612	0.0568405	4.88405
AS814_Clanatus_Camarus	AS814	Clanatus_S2	Camarus_S35	220	124	0.27907	0.27907	0.0571007	4.88732
AS814_Clanatus_Camarus	AS814	Clanatus_S40	Camarus_S34	216	118	0.293413	0.293413	0.0596917	4.91548
AS814_Clanatus_Camarus	AS814	Clanatus_S56	Camarus_S35	222	128	0.268571	0.268571	0.0546332	4.9159
AS814_Clanatus_Camarus	AS814	Clanatus_S61	Camarus_S43	218	123	0.278592	0.278592	0.0566709	4.91597
AS814_Clanatus_Camarus	AS814	Clanatus_S2	Camarus_S26	219	126	0.269565	0.269565	0.0547204	4.92623
AS814_Clanatus_Camarus	AS814	Clanatus_S62	Camarus_S10	226	130	0.269663	0.269663	0.0545533	4.94311
AS814_Clanatus_Camarus	AS814	SchweinfurthLeaf	Camarus_S13	294	176	0.251064	0.251064	0.050738	4.94824
AS814_Clanatus_Camarus	AS814	Clanatus_S63	Camarus_S34	222	125	0.279539	0.279539	0.0564192	4.95468
AS814_Clanatus_Camarus	AS814	Clanatus_S46	Camarus_S21	233	131	0.28022	0.28022	0.0563712	4.97097
AS814_Clanatus_Camarus	AS814	Clanatus_S44	Camarus_Renner&Silber2866	222	124	0.283237	0.283237	0.0569621	4.97238
AS814_Clanatus_Camarus	AS814	Clanatus_S63	Camarus_S19	223	125	0.281609	0.281609	0.0565035	4.98392
AS814_Clanatus_Camarus	AS814	Clanatus_S61	Camarus_Renner&Silber2866	214	114	0.304878	0.304878	0.0609703	5.00043
AS814_Clanatus_Camarus	AS814	Clanatus_S2	Camarus_S34	219	124	0.276968	0.276968	0.0553254	5.00616
AS814_Clanatus_Camarus	AS814	Clanatus_S57	Camarus_S26	213	117	0.290909	0.290909	0.0579695	5.01831
AS814_Clanatus_Camarus	AS814	Clanatus_S55	Camarus_S10	223	123	0.289017	0.289017	0.0575376	5.02311
AS814_Clanatus_Camarus	AS814	Clanatus_S63	Camarus_S35	218	121	0.286136	0.286136	0.0567207	5.04464
AS814_Clanatus_Camarus	AS814	Clanatus_S61	Camarus_S34	216	117	0.297297	0.297297	0.0588483	5.05193
AS814_Clanatus_Camarus	AS814	Clanatus_S56	Camarus_S34	223	128	0.270655	0.270655	0.0530818	5.09883
AS814_Clanatus_Camarus	AS814	Clanatus_S63	Camarus_S7	218	116	0.305389	0.305389	0.0594715	5.13506
AS814_Clanatus_Camarus	AS814	Clanatus_S63	Camarus_S43	222	126	0.275862	0.275862	0.0536811	5.13891
AS814_Clanatus_Camarus	AS814	Clanatus_S63	Camarus_S10	220	121	0.290323	0.290323	0.0564709	5.1411
AS814_Clanatus_Camarus	AS814	Clanatus_S40	Camarus_S26	219	120	0.292035	0.292035	0.0566968	5.15083
AS814_Clanatus_Camarus	AS814	Clanatus_S57	Camarus_S35	208	113	0.29595	0.29595	0.0572192	5.17222
AS814_Clanatus_Camarus	AS814	Clanatus_S2	Camarus_S7	220	119	0.297935	0.297935	0.0572271	5.20619
AS814_Clanatus_Camarus	AS814	Clanatus_S57	Camarus_S19	215	117	0.295181	0.295181	0.0566607	5.20962
AS814_Clanatus_Camarus	AS814	Clanatus_S56	Camarus_Renner&Silber2866	221	122	0.28863	0.28863	0.0547766	5.26922
AS814_Clanatus_Camarus	AS814	Clanatus_S28	Camarus_S21	233	127	0.294444	0.294444	0.0556877	5.28742
AS814_Clanatus_Camarus	AS814	Clanatus_S46	Camarus_S26	219	119	0.295858	0.295858	0.055848	5.29756
AS814_Clanatus_Camarus	AS814	Clanatus_S56	Camarus_S10	221	126	0.273775	0.273775	0.0515343	5.31248
AS814_Clanatus_Camarus	AS814	Clanatus_S61	Camarus_S10	225	118	0.311953	0.311953	0.0584147	5.34033
AS814_Clanatus_Camarus	AS814	Clanatus_S56	Camarus_S7	223	122	0.292754	0.292754	0.054572	5.36454
AS814_Clanatus_Camarus	AS814	Clanatus_S57	Camarus_Renner&Silber2866	210	108	0.320755	0.320755	0.0594163	5.39843
AS814_Clanatus_Camarus	AS814	Clanatus_S2	Camarus_S10	225	122	0.29683	0.29683	0.0548695	5.40974
AS814_Clanatus_Camarus	AS814	Clanatus_S46	Camarus_S43	217	118	0.295522	0.295522	0.0545279	5.41965
AS814_Clanatus_Camarus	AS814	Clanatus_S2	Camarus_S19	228	124	0.295455	0.295455	0.0543881	5.43234
AS814_Clanatus_Camarus	AS814	Clanatus_S57	Camarus_S7	211	109	0.31875	0.31875	0.0586424	5.43549
AS814_Clanatus_Camarus	AS814	Clanatus_S28	Camarus_S26	233	125	0.301676	0.301676	0.0551887	5.46626
AS814_Clanatus_Camarus	AS814	Clanatus_S44	Camarus_S10	225	123	0.293103	0.293103	0.0531575	5.51387
AS814_Clanatus_Camarus	AS814	Clanatus_S2	Camarus_Renner&Silber2866	220	116	0.309524	0.309524	0.0556948	5.5575
AS814_Clanatus_Camarus	AS814	Clanatus_S46	Camarus_S19	222	113	0.325373	0.325373	0.0581482	5.59558
AS814_Clanatus_Camarus	AS814	Clanatus_S40	Camarus_S43	223	116	0.315634	0.315634	0.0552951	5.70818
AS814_Clanatus_Camarus	AS814	Clanatus_S46	Camarus_S35	215	113	0.310976	0.310976	0.0543935	5.71715
AS814_Clanatus_Camarus	AS814	Clanatus_S40	Camarus_S35	221	112	0.327327	0.327327	0.0572342	5.71909
AS814_Clanatus_Camarus	AS814	Clanatus_S52	Camarus_S21	265	139	0.311881	0.311881	0.0543867	5.73452
AS814_Clanatus_Camarus	AS814	Clanatus_S40	Camarus_S21	236	126	0.303867	0.303867	0.0526695	5.76932
AS814_Clanatus_Camarus	AS814	Clanatus_S40	Camarus_S19	225	115	0.323529	0.323529	0.0558873	5.78896
AS814_Clanatus_Camarus	AS814	Clanatus_S40	Camarus_S7	218	110	0.329268	0.329268	0.0568202	5.79492
AS814_Clanatus_Camarus	AS814	Clanatus_S52	Camarus_S26	254	125	0.340369	0.340369	0.058635	5.80489
AS814_Clanatus_Camarus	AS814	Clanatus_S46	Camarus_S7	220	109	0.337386	0.337386	0.0579848	5.81853
AS814_Clanatus_Camarus	AS814	Clanatus_S57	Camarus_S34	216	112	0.317073	0.317073	0.0542782	5.84163
AS814_Clanatus_Camarus	AS814	Clanatus_S28	Camarus_S19	236	118	0.333333	0.333333	0.0570414	5.84371
AS814_Clanatus_Camarus	AS814	Clanatus_S46	Camarus_S34	221	112	0.327327	0.327327	0.0559578	5.84954
AS814_Clanatus_Camarus	AS814	Clanatus_S52	Camarus_S43	253	126	0.335092	0.335092	0.0569012	5.88902
AS814_Clanatus_Camarus	AS814	Clanatus_S28	Camarus_S43	232	119	0.321937	0.321937	0.0538825	5.9748
AS814_Clanatus_Camarus	AS814	Clanatus_S40	Camarus_Renner&Silber2866	221	108	0.343465	0.343465	0.0574177	5.98187
AS814_Clanatus_Camarus	AS814	Clanatus_S57	Camarus_S10	221	111	0.331325	0.331325	0.0550834	6.01497
AS814_Clanatus_Camarus	AS814	Clanatus_S63	Camarus_Renner&Silber2866	222	112	0.329341	0.329341	0.0545751	6.03464
AS814_Clanatus_Camarus	AS814	Clanatus_S46	Camarus_S10	224	110	0.341317	0.341317	0.0563773	6.05416
AS814_Clanatus_Camarus	AS814	Clanatus_S28	Camarus_S7	229	111	0.347059	0.347059	0.0559797	6.19972
AS814_Clanatus_Camarus	AS814	Clanatus_S46	Camarus_Renner&Silber2866	220	105	0.353846	0.353846	0.0570452	6.20291
AS814_Clanatus_Camarus	AS814	Clanatus_S28	Camarus_Renner&Silber2866	229	109	0.35503	0.35503	0.0570615	6.22188
AS814_Clanatus_Camarus	AS814	Clanatus_S18	Camarus_S13	287	141	0.341122	0.341122	0.0542147	6.29205
AS814_Clanatus_Camarus	AS814	Clanatus_S40	Camarus_S10	234	113	0.348703	0.348703	0.0547992	6.36329
AS814_Clanatus_Camarus	AS814	Clanatus_S52	Camarus_S19	263	119	0.376963	0.376963	0.0591555	6.37241
AS814_Clanatus_Camarus	AS814	Clanatus_S52	Camarus_S10	258	120	0.365079	0.365079	0.0567923	6.42832
AS814_Clanatus_Camarus	AS814	Clanatus_S52	Camarus_S34	255	118	0.367292	0.367292	0.0569228	6.45247
AS814_Clanatus_Camarus	AS814	Clanatus_S52	Camarus_S7	251	114	0.375343	0.375343	0.0581308	6.45687
AS814_Clanatus_Camarus	AS814	Clanatus_S28	Camarus_S34	237	116	0.342776	0.342776	0.0529761	6.47039
AS814_Clanatus_Camarus	AS814	Clanatus_S28	Camarus_S10	235	112	0.354467	0.354467	0.0543436	6.52269
AS814_Clanatus_Camarus	AS814	Clanatus_S12	Camarus_S13	299	141	0.359091	0.359091	0.054833	6.54881
AS814_Clanatus_Camarus	AS814	Clanatus_S52	Camarus_S35	250	114	0.373626	0.373626	0.0558696	6.68748
AS814_Clanatus_Camarus	AS814	Clanatus_S52	Camarus_Renner&Silber2866	255	111	0.393443	0.393443	0.0578793	6.79764
AS814_Clanatus_Camarus	AS814	Clanatus_S28	Camarus_S13	264	128	0.346939	0.346939	0.050696	6.84351
AS814_Clanatus_Camarus	AS814	Clanatus_S4	Camarus_S13	302	151	0.333333	0.333333	0.0480325	6.93974
AS814_Clanatus_Camarus	AS814	Clanatus_S60	Camarus_S13	293	133	0.375587	0.375587	0.0540685	6.9465
AS814_Clanatus_Camarus	AS814	Clanatus_S28	Camarus_S35	225	106	0.359517	0.359517	0.0513312	7.00386
AS814_Clanatus_Camarus	AS814	Clanatus_S32	Camarus_S13	310	143	0.368653	0.368653	0.0502357	7.33847
AS814_Clanatus_Camarus	AS814	Clanatus_S36	Camarus_S13	301	143	0.355856	0.355856	0.0472286	7.53476
AS814_Clanatus_Camarus	AS814	Clanatus_S25	Camarus_S13	300	141	0.360544	0.360544	0.0477085	7.55724
AS814_Clanatus_Camarus	AS814	Clanatus_S44	Camarus_S13	298	131	0.389277	0.389277	0.0509102	7.64635
AS814_Clanatus_Camarus	AS814	Clanatus_S40	Camarus_S13	274	122	0.383838	0.383838	0.0500513	7.6689
AS814_Clanatus_Camarus	AS814	Clanatus_S67	Camarus_S13	286	139	0.345882	0.345882	0.0449464	7.69545
AS814_Clanatus_Camarus	AS814	Clanatus_S62	Camarus_S13	300	129	0.398601	0.398601	0.0515056	7.73899
AS814_Clanatus_Camarus	AS814	Clanatus_S23	Camarus_S13	304	137	0.378685	0.378685	0.048279	7.84367
AS814_Clanatus_Camarus	AS814	Clanatus_S56	Camarus_S13	293	128	0.391924	0.391924	0.0497081	7.88451
AS814_Clanatus_Camarus	AS814	Clanatus_S55	Camarus_S13	300	129	0.398601	0.398601	0.0504454	7.90164
AS814_Clanatus_Camarus	AS814	Clanatus_S49	Camarus_S13	302	129	0.401392	0.401392	0.0505464	7.94106
AS814_Clanatus_Camarus	AS814	Clanatus_S11	Camarus_S13	306	135	0.387755	0.387755	0.0476108	8.14427
AS814_Clanatus_Camarus	AS814	Clanatus_S61	Camarus_S13	294	118	0.427185	0.427185	0.0511985	8.3437
AS814_Clanatus_Camarus	AS814	Clanatus_S2	Camarus_S13	297	123	0.414286	0.414286	0.0478896	8.65085
AS814_Clanatus_Camarus	AS814	Clanatus_S63	Camarus_S13	296	117	0.433414	0.433414	0.0484834	8.93944
AS814_Clanatus_Camarus	AS814	Clanatus_S57	Camarus_S13	295	109	0.460396	0.460396	0.0497765	9.24926
AS814_Clanatus_Camarus	AS814	Clanatus_S52	Camarus_S13	335	122	0.466083	0.466083	0.0494673	9.42205
AS814_Clanatus_Camarus	AS814	Clanatus_S46	Camarus_S13	307	107	0.483092	0.483092	0.0501306	9.63666
AS814_Clanatus_Ccordo	AS814	Clanatus_S47	Ccordo_S27	468	335	0.165629	0.165629	0.0408249	4.05705
AS814_Clanatus_Ccordo	AS814	Clanatus_S47	Ccordo_200	492	318	0.214815	0.214815	0.0432598	4.96569
AS814_Clanatus_Ccordo	AS814	Clanatus_S47	Ccordo_50	497	316	0.222632	0.222632	0.0407807	5.45926
AS814_Clanatus_Ccordo	AS814	Clanatus_SIlber19	Ccordo_S27	449	273	0.243767	0.243767	0.0416652	5.85063
AS814_Clanatus_Ccordo	AS814	Clanatus_SIlber19	Ccordo_200	454	262	0.268156	0.268156	0.0446158	6.01035
AS814_Clanatus_Ccordo	AS814	Clanatus_SIlber19	Ccordo_50	457	258	0.278322	0.278322	0.0446121	6.23871
AS814_Clanatus_Ccordo	AS814	Clanatus_S28	Ccordo_S27	415	238	0.271057	0.271057	0.0400823	6.7625
AS814_Clanatus_Ccordo	AS814	Clanatus_S28	Ccordo_200	434	215	0.337442	0.337442	0.046504	7.25619
AS814_Clanatus_Ccordo	AS814	Clanatus_S52	Ccordo_S27	503	223	0.385675	0.385675	0.0505642	7.62744
AS814_Clanatus_Ccordo	AS814	Clanatus_S28	Ccordo_50	431	216	0.332303	0.332303	0.0427437	7.77432
AS814_Clanatus_Ccordo	AS814	SchweinfurthLeaf	Ccordo_S27	472	244	0.318436	0.318436	0.0379413	8.39284
AS814_Clanatus_Ccordo	AS814	Clanatus_S18	Ccordo_S27	469	216	0.369343	0.369343	0.0422875	8.73409
AS814_Clanatus_Ccordo	AS814	Clanatus_S4	Ccordo_S27	476	224	0.36	0.36	0.0409662	8.78774
AS814_Clanatus_Ccordo	AS814	Clanatus_S25	Ccordo_S27	445	215	0.348485	0.348485	0.0395892	8.80251
AS814_Clanatus_Ccordo	AS814	Clanatus_S52	Ccordo_50	535	193	0.46978	0.46978	0.0525985	8.93144
AS814_Clanatus_Ccordo	AS814	SchweinfurthLeaf	Ccordo_50	500	224	0.381215	0.381215	0.0418436	9.11049
AS814_Clanatus_Ccordo	AS814	Clanatus_S52	Ccordo_200	519	189	0.466102	0.466102	0.0508123	9.17301
AS814_Clanatus_Ccordo	AS814	Clanatus_S18	Ccordo_200	474	196	0.414925	0.414925	0.0447834	9.26517
AS814_Clanatus_Ccordo	AS814	Clanatus_S12	Ccordo_S27	471	218	0.367199	0.367199	0.039405	9.31857
AS814_Clanatus_Ccordo	AS814	SchweinfurthLeaf	Ccordo_200	485	218	0.379801	0.379801	0.0401158	9.46761
AS814_Clanatus_Ccordo	AS814	Clanatus_S4	Ccordo_50	492	200	0.421965	0.421965	0.0431823	9.77171
AS814_Clanatus_Ccordo	AS814	Clanatus_S12	Ccordo_200	474	191	0.425564	0.425564	0.0428136	9.93992
AS814_Clanatus_Ccordo	AS814	Clanatus_S36	Ccordo_50	490	197	0.426492	0.426492	0.0419268	10.1723
AS814_Clanatus_Ccordo	AS814	Clanatus_S60	Ccordo_S27	478	197	0.416296	0.416296	0.0403467	10.318
AS814_Clanatus_Ccordo	AS814	Clanatus_S18	Ccordo_50	482	198	0.417647	0.417647	0.0403347	10.3545
AS814_Clanatus_Ccordo	AS814	Clanatus_S62	Ccordo_S27	479	201	0.408824	0.408824	0.0386008	10.5911
AS814_Clanatus_Ccordo	AS814	Clanatus_S12	Ccordo_50	484	191	0.434074	0.434074	0.0409622	10.5969
AS814_Clanatus_Ccordo	AS814	Clanatus_S36	Ccordo_S27	486	216	0.384615	0.384615	0.0362672	10.605
AS814_Clanatus_Ccordo	AS814	Clanatus_S4	Ccordo_200	491	202	0.417027	0.417027	0.0386934	10.7777
AS814_Clanatus_Ccordo	AS814	Clanatus_S32	Ccordo_S27	489	207	0.405172	0.405172	0.0375753	10.7829
AS814_Clanatus_Ccordo	AS814	Clanatus_S40	Ccordo_S27	453	191	0.406832	0.406832	0.0376253	10.8127
AS814_Clanatus_Ccordo	AS814	Clanatus_S55	Ccordo_S27	470	190	0.424242	0.424242	0.0390713	10.8582
AS814_Clanatus_Ccordo	AS814	Clanatus_S49	Ccordo_S27	477	195	0.419643	0.419643	0.0383539	10.9413
AS814_Clanatus_Ccordo	AS814	Clanatus_S23	Ccordo_S27	483	204	0.406114	0.406114	0.0370289	10.9675
AS814_Clanatus_Ccordo	AS814	Clanatus_S25	Ccordo_200	465	187	0.42638	0.42638	0.0386762	11.0244
AS814_Clanatus_Ccordo	AS814	Clanatus_S67	Ccordo_50	458	192	0.409231	0.409231	0.0370871	11.0343
AS814_Clanatus_Ccordo	AS814	Clanatus_S11	Ccordo_S27	484	198	0.419355	0.419355	0.037351	11.2274
AS814_Clanatus_Ccordo	AS814	Clanatus_S55	Ccordo_50	484	169	0.482389	0.482389	0.0429167	11.2401
AS814_Clanatus_Ccordo	AS814	Clanatus_S61	Ccordo_S27	465	192	0.415525	0.415525	0.0367544	11.3055
AS814_Clanatus_Ccordo	AS814	Clanatus_S36	Ccordo_200	492	186	0.451327	0.451327	0.0398615	11.3224
AS814_Clanatus_Ccordo	AS814	Clanatus_S62	Ccordo_200	489	177	0.468469	0.468469	0.0410616	11.4089
AS814_Clanatus_Ccordo	AS814	Clanatus_S67	Ccordo_S27	442	198	0.38125	0.38125	0.0333324	11.4378
AS814_Clanatus_Ccordo	AS814	Clanatus_S32	Ccordo_200	502	185	0.461427	0.461427	0.039885	11.5689
AS814_Clanatus_Ccordo	AS814	Clanatus_S46	Ccordo_S27	481	180	0.455371	0.455371	0.0392545	11.6005
AS814_Clanatus_Ccordo	AS814	Clanatus_S67	Ccordo_200	466	187	0.427259	0.427259	0.0364659	11.7167
AS814_Clanatus_Ccordo	AS814	Clanatus_S25	Ccordo_50	477	187	0.436747	0.436747	0.0372294	11.7312
AS814_Clanatus_Ccordo	AS814	Clanatus_S55	Ccordo_200	487	165	0.493865	0.493865	0.0419108	11.7837
AS814_Clanatus_Ccordo	AS814	Clanatus_S61	Ccordo_200	492	162	0.504587	0.504587	0.0416663	12.1102
AS814_Clanatus_Ccordo	AS814	Clanatus_S23	Ccordo_200	498	180	0.469027	0.469027	0.0386019	12.1504
AS814_Clanatus_Ccordo	AS814	Clanatus_S11	Ccordo_50	501	177	0.477876	0.477876	0.0392819	12.1653
AS814_Clanatus_Ccordo	AS814	Clanatus_S62	Ccordo_50	497	174	0.481371	0.481371	0.03929	12.2517
AS814_Clanatus_Ccordo	AS814	Clanatus_S44	Ccordo_S27	478	173	0.46851	0.46851	0.0380861	12.3013
AS814_Clanatus_Ccordo	AS814	Clanatus_S60	Ccordo_50	512	168	0.505882	0.505882	0.0409302	12.3597
AS814_Clanatus_Ccordo	AS814	Clanatus_S60	Ccordo_200	501	170	0.493294	0.493294	0.0397884	12.3979
AS814_Clanatus_Ccordo	AS814	Clanatus_S44	Ccordo_50	515	165	0.514706	0.514706	0.0411404	12.511
AS814_Clanatus_Ccordo	AS814	Clanatus_S2	Ccordo_S27	458	187	0.420155	0.420155	0.0332915	12.6205
AS814_Clanatus_Ccordo	AS814	Clanatus_S11	Ccordo_200	496	172	0.48503	0.48503	0.0382948	12.6657
AS814_Clanatus_Ccordo	AS814	Clanatus_S23	Ccordo_50	509	187	0.462644	0.462644	0.0363966	12.7112
AS814_Clanatus_Ccordo	AS814	Clanatus_S40	Ccordo_200	455	161	0.477273	0.477273	0.0373779	12.7688
AS814_Clanatus_Ccordo	AS814	Clanatus_S40	Ccordo_50	459	164	0.473515	0.473515	0.0370796	12.7702
AS814_Clanatus_Ccordo	AS814	Clanatus_S49	Ccordo_50	494	176	0.474627	0.474627	0.0366115	12.9639
AS814_Clanatus_Ccordo	AS814	Clanatus_S49	Ccordo_200	478	174	0.466258	0.466258	0.0358424	13.0085
AS814_Clanatus_Ccordo	AS814	Clanatus_S61	Ccordo_50	505	162	0.514243	0.514243	0.0393551	13.0668
AS814_Clanatus_Ccordo	AS814	Clanatus_S32	Ccordo_50	523	179	0.490028	0.490028	0.0374732	13.0768
AS814_Clanatus_Ccordo	AS814	Clanatus_S57	Ccordo_S27	481	175	0.466463	0.466463	0.035585	13.1084
AS814_Clanatus_Ccordo	AS814	Clanatus_S63	Ccordo_S27	488	175	0.472096	0.472096	0.0359884	13.118
AS814_Clanatus_Ccordo	AS814	Clanatus_S46	Ccordo_50	498	152	0.532308	0.532308	0.0404578	13.1571
AS814_Clanatus_Ccordo	AS814	Clanatus_S2	Ccordo_200	470	160	0.492063	0.492063	0.0368354	13.3584
AS814_Clanatus_Ccordo	AS814	Clanatus_S56	Ccordo_S27	492	175	0.475262	0.475262	0.0352044	13.5001
AS814_Clanatus_Ccordo	AS814	Clanatus_S63	Ccordo_200	502	155	0.528158	0.528158	0.0388078	13.6096
AS814_Clanatus_Ccordo	AS814	Clanatus_S2	Ccordo_50	492	174	0.477477	0.477477	0.0343516	13.8997
AS814_Clanatus_Ccordo	AS814	Clanatus_S46	Ccordo_200	492	145	0.544741	0.544741	0.0391349	13.9196
AS814_Clanatus_Ccordo	AS814	Clanatus_S44	Ccordo_200	494	155	0.522342	0.522342	0.0374924	13.932
AS814_Clanatus_Ccordo	AS814	Clanatus_S57	Ccordo_200	500	147	0.545595	0.545595	0.0371377	14.6911
AS814_Clanatus_Ccordo	AS814	Clanatus_S56	Ccordo_200	504	150	0.541284	0.541284	0.0365248	14.8196
AS814_Clanatus_Ccordo	AS814	Clanatus_S56	Ccordo_50	518	154	0.541667	0.541667	0.0349896	15.4808
AS814_Clanatus_Ccordo	AS814	Clanatus_S57	Ccordo_50	517	157	0.534125	0.534125	0.0344177	15.5189
AS814_Clanatus_Ccordo	AS814	Clanatus_S63	Ccordo_50	510	157	0.529235	0.529235	0.0334455	15.8238
AS814_Clanatus_Cmucosos	AS814	Clanatus_S65	Cmucosos_S37	339	693	-0.343023	-0.343023	0.0298615	-11.4871
AS814_Clanatus_Cmucosos	AS814	Clanatus_S65	Cmucosos_S33	358	673	-0.305529	-0.305529	0.0285134	-10.7152
AS814_Clanatus_Cmucosos	AS814	Clanatus_S65	Cmucosos_Silber2869	356	655	-0.295747	-0.295747	0.0306045	-9.6635
AS814_Clanatus_Cmucosos	AS814	Clanatus_S65	Cmucosos_S17	405	604	-0.197225	-0.197225	0.0315392	-6.25333
AS814_Clanatus_Cmucosos	AS814	Clanatus_S65	Cmucosos_S16	194	307	-0.225549	-0.225549	0.0421605	-5.34977
AS814_Clanatus_Cmucosos	AS814	Clanatus_S47	Cmucosos_S37	340	468	-0.158416	-0.158416	0.0380788	-4.16021
AS814_Clanatus_Cmucosos	AS814	Clanatus_S47	Cmucosos_S33	350	456	-0.131514	-0.131514	0.0381064	-3.45123
AS814_Clanatus_Cmucosos	AS814	Clanatus_SIlber19	Cmucosos_S37	319	410	-0.124828	-0.124828	0.0410843	-3.03835
AS814_Clanatus_Cmucosos	AS814	Clanatus_S11	Cmucosos_Silber2869	369	288	0.123288	0.123288	0.040385	3.05281
AS814_Clanatus_Cmucosos	AS814	Clanatus_S61	Cmucosos_S16	178	129	0.159609	0.159609	0.052186	3.05846
AS814_Clanatus_Cmucosos	AS814	Clanatus_S63	Cmucosos_S16	180	131	0.157556	0.157556	0.047988	3.28324
AS814_Clanatus_Cmucosos	AS814	Clanatus_S36	Cmucosos_Silber2869	386	287	0.147102	0.147102	0.044414	3.31208
AS814_Clanatus_Cmucosos	AS814	Clanatus_S49	Cmucosos_Silber2869	364	274	0.141066	0.141066	0.0422635	3.33777
AS814_Clanatus_Cmucosos	AS814	Clanatus_S46	Cmucosos_Silber2869	365	271	0.147799	0.147799	0.0431486	3.42534
AS814_Clanatus_Cmucosos	AS814	Clanatus_S44	Cmucosos_Silber2869	369	262	0.169572	0.169572	0.0484663	3.49876
AS814_Clanatus_Cmucosos	AS814	Clanatus_S60	Cmucosos_Silber2869	372	276	0.148148	0.148148	0.0418082	3.54352
AS814_Clanatus_Cmucosos	AS814	Clanatus_S40	Cmucosos_S16	184	115	0.230769	0.230769	0.0634998	3.63417
AS814_Clanatus_Cmucosos	AS814	Clanatus_S40	Cmucosos_S37	390	275	0.172932	0.172932	0.0470869	3.67262
AS814_Clanatus_Cmucosos	AS814	Clanatus_S2	Cmucosos_Silber2869	366	266	0.158228	0.158228	0.041822	3.78336
AS814_Clanatus_Cmucosos	AS814	Clanatus_S55	Cmucosos_Silber2869	381	267	0.175926	0.175926	0.046096	3.81651
AS814_Clanatus_Cmucosos	AS814	Clanatus_S63	Cmucosos_Silber2869	378	268	0.170279	0.170279	0.0420278	4.05157
AS814_Clanatus_Cmucosos	AS814	Clanatus_S57	Cmucosos_Silber2869	374	263	0.174254	0.174254	0.0416453	4.18425
AS814_Clanatus_Cmucosos	AS814	Clanatus_S56	Cmucosos_Silber2869	382	263	0.184496	0.184496	0.0429737	4.29323
AS814_Clanatus_Cmucosos	AS814	Clanatus_S40	Cmucosos_S33	391	261	0.199386	0.199386	0.0442381	4.50713
AS814_Clanatus_Cmucosos	AS814	Clanatus_S12	Cmucosos_S17	403	258	0.219365	0.219365	0.0449261	4.88279
AS814_Clanatus_Cmucosos	AS814	SchweinfurthLeaf	Cmucosos_S17	433	281	0.212885	0.212885	0.0427951	4.97452
AS814_Clanatus_Cmucosos	AS814	Clanatus_S52	Cmucosos_S17	449	255	0.275568	0.275568	0.0513008	5.37162
AS814_Clanatus_Cmucosos	AS814	Clanatus_S4	Cmucosos_S17	423	260	0.238653	0.238653	0.0435927	5.47461
AS814_Clanatus_Cmucosos	AS814	Clanatus_S67	Cmucosos_S17	399	249	0.231482	0.231482	0.0374845	6.1754
AS814_Clanatus_Cmucosos	AS814	Clanatus_S40	Cmucosos_Silber2869	411	229	0.284375	0.284375	0.0455318	6.24563
AS814_Clanatus_Cmucosos	AS814	Clanatus_S25	Cmucosos_S17	419	250	0.252616	0.252616	0.0392502	6.43604
AS814_Clanatus_Cmucosos	AS814	Clanatus_S36	Cmucosos_S17	446	243	0.29463	0.29463	0.042348	6.95735
AS814_Clanatus_Cmucosos	AS814	Clanatus_S49	Cmucosos_S17	425	231	0.295732	0.295732	0.0419456	7.05036
AS814_Clanatus_Cmucosos	AS814	Clanatus_S60	Cmucosos_S17	429	233	0.296073	0.296073	0.0414946	7.13521
AS814_Clanatus_Cmucosos	AS814	Clanatus_S23	Cmucosos_S17	438	243	0.286344	0.286344	0.04012	7.13718
AS814_Clanatus_Cmucosos	AS814	Clanatus_S18	Cmucosos_S17	435	244	0.281296	0.281296	0.0388099	7.24804
AS814_Clanatus_Cmucosos	AS814	Clanatus_S55	Cmucosos_S17	436	215	0.339478	0.339478	0.0460658	7.36942
AS814_Clanatus_Cmucosos	AS814	Clanatus_S62	Cmucosos_S17	436	241	0.288035	0.288035	0.0390734	7.37165
AS814_Clanatus_Cmucosos	AS814	Clanatus_S32	Cmucosos_S17	442	240	0.296188	0.296188	0.040053	7.39489
AS814_Clanatus_Cmucosos	AS814	Clanatus_S61	Cmucosos_S17	435	226	0.316188	0.316188	0.0403115	7.8436
AS814_Clanatus_Cmucosos	AS814	Clanatus_S44	Cmucosos_S17	428	210	0.341693	0.341693	0.0418289	8.16881
AS814_Clanatus_Cmucosos	AS814	Clanatus_S57	Cmucosos_S17	431	217	0.330247	0.330247	0.0397448	8.30918
AS814_Clanatus_Cmucosos	AS814	Clanatus_S46	Cmucosos_S17	432	214	0.337461	0.337461	0.0397123	8.49765
AS814_Clanatus_Cmucosos	AS814	Clanatus_S11	Cmucosos_S17	445	234	0.310751	0.310751	0.0361787	8.58933
AS814_Clanatus_Cmucosos	AS814	Clanatus_S2	Cmucosos_S17	422	220	0.314642	0.314642	0.0360948	8.71709
AS814_Clanatus_Cmucosos	AS814	Clanatus_S56	Cmucosos_S17	444	216	0.345454	0.345454	0.0391195	8.83075
AS814_Clanatus_Cmucosos	AS814	Clanatus_S63	Cmucosos_S17	444	217	0.343419	0.343419	0.0381993	8.99019
AS814_Clanatus_Cmucosos	AS814	Clanatus_S40	Cmucosos_S17	457	191	0.410494	0.410494	0.041165	9.97192
AS814_Clanatus_CmucososEast	AS814	Clanatus_S65	CmucososEast_S14	448	609	-0.152318	-0.152318	0.0325349	-4.68167
AS814_Clanatus_CmucososEast	AS814	Clanatus_S65	CmucososEast_S15	447	608	-0.152607	-0.152607	0.0331476	-4.60385
AS814_Clanatus_CmucososEast	AS814	Clanatus_S65	CmucososEast_S22	456	606	-0.141243	-0.141243	0.0336157	-4.20169
AS814_Clanatus_CmucososEast	AS814	Clanatus_S65	CmucososEast_S20	454	595	-0.134414	-0.134414	0.0337821	-3.97884
AS814_Clanatus_CmucososEast	AS814	Clanatus_SIlber19	CmucososEast_S14	423	323	0.134048	0.134048	0.0420283	3.18948
AS814_Clanatus_CmucososEast	AS814	Clanatus_SIlber19	CmucososEast_S20	428	311	0.158322	0.158322	0.0448557	3.52958
AS814_Clanatus_CmucososEast	AS814	Clanatus_S28	CmucososEast_S29	356	261	0.153971	0.153971	0.0387207	3.97645
AS814_Clanatus_CmucososEast	AS814	Clanatus_S47	CmucososEast_S29	503	322	0.219394	0.219394	0.0417685	5.25262
AS814_Clanatus_CmucososEast	AS814	SchweinfurthLeaf	CmucososEast_S14	460	286	0.233244	0.233244	0.0413382	5.64234
AS814_Clanatus_CmucososEast	AS814	Clanatus_S52	CmucososEast_S14	481	259	0.3	0.3	0.0523989	5.72532
AS814_Clanatus_CmucososEast	AS814	Clanatus_S52	CmucososEast_S15	479	257	0.30163	0.30163	0.0523293	5.76408
AS814_Clanatus_CmucososEast	AS814	SchweinfurthLeaf	CmucososEast_S22	472	283	0.250331	0.250331	0.0421325	5.94152
AS814_Clanatus_CmucososEast	AS814	Clanatus_S12	CmucososEast_S22	439	255	0.26513	0.26513	0.0445176	5.95561
AS814_Clanatus_CmucososEast	AS814	Clanatus_S12	CmucososEast_S20	447	244	0.293777	0.293777	0.0478554	6.13885
AS814_Clanatus_CmucososEast	AS814	Clanatus_S4	CmucososEast_S15	450	261	0.265823	0.265823	0.0427261	6.22155
AS814_Clanatus_CmucososEast	AS814	Clanatus_S12	CmucososEast_S14	442	250	0.277457	0.277457	0.0445159	6.23276
AS814_Clanatus_CmucososEast	AS814	SchweinfurthLeaf	CmucososEast_S15	467	287	0.238727	0.238727	0.0381413	6.25901
AS814_Clanatus_CmucososEast	AS814	Clanatus_S18	CmucososEast_S15	458	252	0.290141	0.290141	0.0463042	6.26597
AS814_Clanatus_CmucososEast	AS814	SchweinfurthLeaf	CmucososEast_S20	473	279	0.257979	0.257979	0.0409225	6.30408
AS814_Clanatus_CmucososEast	AS814	Clanatus_S18	CmucososEast_S22	464	262	0.278237	0.278237	0.0437641	6.35765
AS814_Clanatus_CmucososEast	AS814	Clanatus_S12	CmucososEast_S15	444	249	0.281385	0.281385	0.0440536	6.38734
AS814_Clanatus_CmucososEast	AS814	Clanatus_S4	CmucososEast_S20	465	247	0.30618	0.30618	0.0478354	6.40069
AS814_Clanatus_CmucososEast	AS814	Clanatus_SIlber19	CmucososEast_S29	458	267	0.263448	0.263448	0.0409447	6.43424
AS814_Clanatus_CmucososEast	AS814	Clanatus_S4	CmucososEast_S22	476	258	0.297003	0.297003	0.0448104	6.62798
AS814_Clanatus_CmucososEast	AS814	Clanatus_S18	CmucososEast_S14	470	254	0.298343	0.298343	0.0445439	6.69773
AS814_Clanatus_CmucososEast	AS814	Clanatus_S4	CmucososEast_S14	469	256	0.293793	0.293793	0.0434237	6.76573
AS814_Clanatus_CmucososEast	AS814	Clanatus_S18	CmucososEast_S20	470	247	0.311018	0.311018	0.0456857	6.80778
AS814_Clanatus_CmucososEast	AS814	Clanatus_S52	CmucososEast_S20	493	241	0.343324	0.343324	0.0501049	6.85211
AS814_Clanatus_CmucososEast	AS814	Clanatus_S25	CmucososEast_S14	445	250	0.280575	0.280575	0.0400119	7.0123
AS814_Clanatus_CmucososEast	AS814	Clanatus_S23	CmucososEast_S14	469	249	0.306407	0.306407	0.0434928	7.04499
AS814_Clanatus_CmucososEast	AS814	Clanatus_S25	CmucososEast_S15	453	251	0.286932	0.286932	0.0406005	7.0672
AS814_Clanatus_CmucososEast	AS814	Clanatus_S67	CmucososEast_S14	444	243	0.292576	0.292576	0.0397535	7.35976
AS814_Clanatus_CmucososEast	AS814	Clanatus_S67	CmucososEast_S15	440	239	0.296024	0.296024	0.0401158	7.37923
AS814_Clanatus_CmucososEast	AS814	Clanatus_S23	CmucososEast_S15	471	248	0.310153	0.310153	0.0419046	7.40141
AS814_Clanatus_CmucososEast	AS814	Clanatus_S62	CmucososEast_S15	458	246	0.301136	0.301136	0.0405734	7.42201
AS814_Clanatus_CmucososEast	AS814	Clanatus_S11	CmucososEast_S15	459	239	0.315186	0.315186	0.0422481	7.46036
AS814_Clanatus_CmucososEast	AS814	Clanatus_S25	CmucososEast_S22	456	255	0.2827	0.2827	0.0375588	7.52687
AS814_Clanatus_CmucososEast	AS814	Clanatus_S25	CmucososEast_S20	455	241	0.307471	0.307471	0.0406931	7.55585
AS814_Clanatus_CmucososEast	AS814	Clanatus_S36	CmucososEast_S15	468	245	0.312763	0.312763	0.0413767	7.55891
AS814_Clanatus_CmucososEast	AS814	Clanatus_S52	CmucososEast_S22	497	251	0.328877	0.328877	0.0434577	7.56775
AS814_Clanatus_CmucososEast	AS814	Clanatus_S55	CmucososEast_S15	462	218	0.358824	0.358824	0.0473691	7.57505
AS814_Clanatus_CmucososEast	AS814	Clanatus_S62	CmucososEast_S14	465	249	0.302521	0.302521	0.0397549	7.60966
AS814_Clanatus_CmucososEast	AS814	Clanatus_S23	CmucososEast_S22	466	250	0.301676	0.301676	0.0393556	7.66538
AS814_Clanatus_CmucososEast	AS814	Clanatus_S36	CmucososEast_S20	481	237	0.339833	0.339833	0.0439467	7.73284
AS814_Clanatus_CmucososEast	AS814	Clanatus_S49	CmucososEast_S14	461	234	0.326619	0.326619	0.0418267	7.80886
AS814_Clanatus_CmucososEast	AS814	Clanatus_S49	CmucososEast_S15	466	234	0.331429	0.331429	0.0421613	7.86096
AS814_Clanatus_CmucososEast	AS814	Clanatus_S36	CmucososEast_S22	481	242	0.330567	0.330567	0.0418533	7.89823
AS814_Clanatus_CmucososEast	AS814	Clanatus_S67	CmucososEast_S20	443	234	0.308715	0.308715	0.0388364	7.94912
AS814_Clanatus_CmucososEast	AS814	Clanatus_S67	CmucososEast_S22	450	246	0.293103	0.293103	0.0368341	7.9574
AS814_Clanatus_CmucososEast	AS814	Clanatus_S60	CmucososEast_S15	475	233	0.341808	0.341808	0.0428413	7.97846
AS814_Clanatus_CmucososEast	AS814	Clanatus_S32	CmucososEast_S14	485	241	0.336088	0.336088	0.0420249	7.99735
AS814_Clanatus_CmucososEast	AS814	Clanatus_S46	CmucososEast_S22	446	222	0.335329	0.335329	0.0417672	8.02853
AS814_Clanatus_CmucososEast	AS814	Clanatus_S36	CmucososEast_S14	486	245	0.329685	0.329685	0.0408258	8.07541
AS814_Clanatus_CmucososEast	AS814	Clanatus_S23	CmucososEast_S20	478	234	0.342697	0.342697	0.0424193	8.07878
AS814_Clanatus_CmucososEast	AS814	Clanatus_S32	CmucososEast_S15	482	247	0.322359	0.322359	0.0398719	8.08488
AS814_Clanatus_CmucososEast	AS814	Clanatus_S60	CmucososEast_S22	482	239	0.337032	0.337032	0.0414955	8.12214
AS814_Clanatus_CmucososEast	AS814	Clanatus_S61	CmucososEast_S15	456	231	0.327511	0.327511	0.0401888	8.14931
AS814_Clanatus_CmucososEast	AS814	Clanatus_S60	CmucososEast_S14	476	232	0.344633	0.344633	0.0418034	8.24413
AS814_Clanatus_CmucososEast	AS814	Clanatus_S62	CmucososEast_S22	470	243	0.318373	0.318373	0.0385432	8.26017
AS814_Clanatus_CmucososEast	AS814	Clanatus_S32	CmucososEast_S22	497	247	0.336021	0.336021	0.0406056	8.27524
AS814_Clanatus_CmucososEast	AS814	Clanatus_S55	CmucososEast_S14	483	219	0.376068	0.376068	0.0449019	8.37534
AS814_Clanatus_CmucososEast	AS814	Clanatus_S46	CmucososEast_S15	453	218	0.350224	0.350224	0.041577	8.42348
AS814_Clanatus_CmucososEast	AS814	Clanatus_S2	CmucososEast_S14	451	226	0.332349	0.332349	0.0393954	8.43622
AS814_Clanatus_CmucososEast	AS814	Clanatus_S52	CmucososEast_S29	527	206	0.437926	0.437926	0.0519031	8.43738
AS814_Clanatus_CmucososEast	AS814	Clanatus_S55	CmucososEast_S20	484	207	0.400868	0.400868	0.0474142	8.45461
AS814_Clanatus_CmucososEast	AS814	Clanatus_S46	CmucososEast_S14	453	219	0.348214	0.348214	0.0410496	8.48278
AS814_Clanatus_CmucososEast	AS814	Clanatus_S61	CmucososEast_S14	462	228	0.33913	0.33913	0.0398329	8.51382
AS814_Clanatus_CmucososEast	AS814	Clanatus_S49	CmucososEast_S20	458	218	0.35503	0.35503	0.0413654	8.58277
AS814_Clanatus_CmucososEast	AS814	Clanatus_S60	CmucososEast_S20	473	222	0.361151	0.361151	0.0420044	8.59793
AS814_Clanatus_CmucososEast	AS814	Clanatus_S63	CmucososEast_S15	473	222	0.361151	0.361151	0.0418094	8.63803
AS814_Clanatus_CmucososEast	AS814	Clanatus_S32	CmucososEast_S20	490	233	0.355463	0.355463	0.0411261	8.64325
AS814_Clanatus_CmucososEast	AS814	Clanatus_S62	CmucososEast_S20	477	235	0.339888	0.339888	0.0393119	8.64591
AS814_Clanatus_CmucososEast	AS814	Clanatus_S44	CmucososEast_S14	464	217	0.362702	0.362702	0.0415848	8.72198
AS814_Clanatus_CmucososEast	AS814	Clanatus_S49	CmucososEast_S22	472	231	0.342817	0.342817	0.0391014	8.76738
AS814_Clanatus_CmucososEast	AS814	Clanatus_S44	CmucososEast_S15	472	225	0.354376	0.354376	0.0403846	8.77502
AS814_Clanatus_CmucososEast	AS814	Clanatus_S2	CmucososEast_S15	470	227	0.348637	0.348637	0.0396372	8.79569
AS814_Clanatus_CmucososEast	AS814	Clanatus_S57	CmucososEast_S15	464	217	0.362702	0.362702	0.0411149	8.82167
AS814_Clanatus_CmucososEast	AS814	Clanatus_S2	CmucososEast_S20	459	224	0.34407	0.34407	0.0388328	8.86029
AS814_Clanatus_CmucososEast	AS814	SchweinfurthLeaf	CmucososEast_S29	501	236	0.359566	0.359566	0.0400945	8.96795
AS814_Clanatus_CmucososEast	AS814	Clanatus_S55	CmucososEast_S22	481	215	0.382184	0.382184	0.0425978	8.97191
AS814_Clanatus_CmucososEast	AS814	Clanatus_S57	CmucososEast_S14	474	223	0.360115	0.360115	0.0397978	9.04861
AS814_Clanatus_CmucososEast	AS814	Clanatus_S11	CmucososEast_S14	477	237	0.336135	0.336135	0.0371385	9.05083
AS814_Clanatus_CmucososEast	AS814	Clanatus_S11	CmucososEast_S22	477	230	0.349363	0.349363	0.0385557	9.06128
AS814_Clanatus_CmucososEast	AS814	Clanatus_S63	CmucososEast_S14	482	222	0.369318	0.369318	0.0407054	9.07295
AS814_Clanatus_CmucososEast	AS814	Clanatus_S46	CmucososEast_S20	459	203	0.386707	0.386707	0.0423647	9.12804
AS814_Clanatus_CmucososEast	AS814	Clanatus_S2	CmucososEast_S22	460	231	0.331404	0.331404	0.0361607	9.16475
AS814_Clanatus_CmucososEast	AS814	Clanatus_S61	CmucososEast_S22	471	226	0.351506	0.351506	0.0382142	9.19833
AS814_Clanatus_CmucososEast	AS814	Clanatus_S61	CmucososEast_S20	476	218	0.371758	0.371758	0.0403862	9.20507
AS814_Clanatus_CmucososEast	AS814	Clanatus_S44	CmucososEast_S22	473	220	0.365079	0.365079	0.0395861	9.22242
AS814_Clanatus_CmucososEast	AS814	Clanatus_S56	CmucososEast_S15	476	216	0.375723	0.375723	0.0405144	9.2738
AS814_Clanatus_CmucososEast	AS814	Clanatus_S11	CmucososEast_S20	480	224	0.363636	0.363636	0.0384763	9.45092
AS814_Clanatus_CmucososEast	AS814	Clanatus_S40	CmucososEast_S22	465	205	0.38806	0.38806	0.0407265	9.52843
AS814_Clanatus_CmucososEast	AS814	Clanatus_S40	CmucososEast_S14	465	202	0.394303	0.394303	0.0408949	9.64187
AS814_Clanatus_CmucososEast	AS814	Clanatus_S63	CmucososEast_S20	486	210	0.396552	0.396552	0.0411206	9.64363
AS814_Clanatus_CmucososEast	AS814	Clanatus_S63	CmucososEast_S22	487	224	0.369901	0.369901	0.0377526	9.79803
AS814_Clanatus_CmucososEast	AS814	Clanatus_S57	CmucososEast_S22	476	221	0.365854	0.365854	0.0372589	9.81924
AS814_Clanatus_CmucososEast	AS814	Clanatus_S56	CmucososEast_S14	481	211	0.390173	0.390173	0.039613	9.84963
AS814_Clanatus_CmucososEast	AS814	Clanatus_S44	CmucososEast_S20	482	209	0.39508	0.39508	0.0399866	9.88031
AS814_Clanatus_CmucososEast	AS814	Clanatus_S57	CmucososEast_S20	485	209	0.397695	0.397695	0.0393167	10.1152
AS814_Clanatus_CmucososEast	AS814	Clanatus_S40	CmucososEast_S20	475	193	0.422156	0.422156	0.0414154	10.1932
AS814_Clanatus_CmucososEast	AS814	Clanatus_S56	CmucososEast_S22	500	217	0.3947	0.3947	0.0386063	10.2237
AS814_Clanatus_CmucososEast	AS814	Clanatus_S40	CmucososEast_S15	472	201	0.402675	0.402675	0.038841	10.3673
AS814_Clanatus_CmucososEast	AS814	Clanatus_S4	CmucososEast_S29	540	209	0.441923	0.441923	0.0417799	10.5774
AS814_Clanatus_CmucososEast	AS814	Clanatus_S18	CmucososEast_S29	516	200	0.441341	0.441341	0.0414163	10.6562
AS814_Clanatus_CmucososEast	AS814	Clanatus_S56	CmucososEast_S20	502	198	0.434286	0.434286	0.0403634	10.7594
AS814_Clanatus_CmucososEast	AS814	Clanatus_S12	CmucososEast_S29	488	189	0.441654	0.441654	0.0403835	10.9365
AS814_Clanatus_CmucososEast	AS814	Clanatus_S25	CmucososEast_S29	502	201	0.428165	0.428165	0.0360529	11.876
AS814_Clanatus_CmucososEast	AS814	Clanatus_S67	CmucososEast_S29	503	196	0.439199	0.439199	0.0353658	12.4187
AS814_Clanatus_CmucososEast	AS814	Clanatus_S49	CmucososEast_S29	502	176	0.480826	0.480826	0.0384257	12.5131
AS814_Clanatus_CmucososEast	AS814	Clanatus_S36	CmucososEast_S29	530	192	0.468144	0.468144	0.0370868	12.6229
AS814_Clanatus_CmucososEast	AS814	Clanatus_S40	CmucososEast_S29	483	166	0.488444	0.488444	0.0386072	12.6516
AS814_Clanatus_CmucososEast	AS814	Clanatus_S32	CmucososEast_S29	543	191	0.479564	0.479564	0.0377908	12.69
AS814_Clanatus_CmucososEast	AS814	Clanatus_S55	CmucososEast_S29	537	167	0.525568	0.525568	0.041346	12.7115
AS814_Clanatus_CmucososEast	AS814	Clanatus_S23	CmucososEast_S29	518	183	0.477889	0.477889	0.0349007	13.6928
AS814_Clanatus_CmucososEast	AS814	Clanatus_S44	CmucososEast_S29	512	171	0.499268	0.499268	0.0362418	13.776
AS814_Clanatus_CmucososEast	AS814	Clanatus_S62	CmucososEast_S29	516	185	0.472183	0.472183	0.034233	13.7932
AS814_Clanatus_CmucososEast	AS814	Clanatus_S46	CmucososEast_S29	502	159	0.518911	0.518911	0.0375156	13.8319
AS814_Clanatus_CmucososEast	AS814	Clanatus_S60	CmucososEast_S29	518	169	0.508006	0.508006	0.0360254	14.1013
AS814_Clanatus_CmucososEast	AS814	Clanatus_S61	CmucososEast_S29	520	170	0.507246	0.507246	0.0356704	14.2204
AS814_Clanatus_CmucososEast	AS814	Clanatus_S2	CmucososEast_S29	503	167	0.501493	0.501493	0.0351564	14.2646
AS814_Clanatus_CmucososEast	AS814	Clanatus_S11	CmucososEast_S29	515	177	0.488439	0.488439	0.0337086	14.49
AS814_Clanatus_CmucososEast	AS814	Clanatus_S56	CmucososEast_S29	535	156	0.548481	0.548481	0.0350114	15.6657
AS814_Clanatus_CmucososEast	AS814	Clanatus_S63	CmucososEast_S29	529	160	0.535559	0.535559	0.0340712	15.7188
AS814_Clanatus_CmucososEast	AS814	Clanatus_S57	CmucososEast_S29	523	160	0.531479	0.531479	0.03228	16.4646
AS814_Cmucosos_Camarus	AS814	Cmucosos_S16	Camarus_S43	154	81	0.310638	0.310638	0.0620018	5.01015
AS814_Cmucosos_Camarus	AS814	Cmucosos_S16	Camarus_Renner&Silber2866	145	76	0.312217	0.312217	0.0614005	5.08493
AS814_Cmucosos_Camarus	AS814	Cmucosos_S16	Camarus_S13	158	88	0.284553	0.284553	0.0554579	5.13098
AS814_Cmucosos_Camarus	AS814	Cmucosos_S16	Camarus_S26	149	79	0.307017	0.307017	0.0583025	5.26595
AS814_Cmucosos_Camarus	AS814	Cmucosos_S16	Camarus_S21	156	83	0.305439	0.305439	0.0569621	5.36215
AS814_Cmucosos_Camarus	AS814	Cmucosos_S16	Camarus_S34	155	82	0.308017	0.308017	0.0555623	5.54363
AS814_Cmucosos_Camarus	AS814	Cmucosos_S16	Camarus_S19	156	78	0.333333	0.333333	0.0598186	5.5724
AS814_Cmucosos_Camarus	AS814	Cmucosos_S16	Camarus_S35	148	74	0.333333	0.333333	0.0596099	5.59191
AS814_Cmucosos_Camarus	AS814	Cmucosos_S33	Camarus_S35	225	118	0.311953	0.311953	0.0556457	5.60606
AS814_Cmucosos_Camarus	AS814	Cmucosos_S33	Camarus_Renner&Silber2866	223	114	0.323442	0.323442	0.0558184	5.79454
AS814_Cmucosos_Camarus	AS814	Cmucosos_Silber2869	Camarus_S34	243	132	0.296	0.296	0.0502085	5.89542
AS814_Cmucosos_Camarus	AS814	Cmucosos_S17	Camarus_S34	230	114	0.337209	0.337209	0.0569708	5.91898
AS814_Cmucosos_Camarus	AS814	Cmucosos_S17	Camarus_S35	226	112	0.337278	0.337278	0.0569634	5.92096
AS814_Cmucosos_Camarus	AS814	Cmucosos_Silber2869	Camarus_S35	235	125	0.305556	0.305556	0.0514933	5.93389
AS814_Cmucosos_Camarus	AS814	Cmucosos_S17	Camarus_S43	230	119	0.318052	0.318052	0.0534547	5.94993
AS814_Cmucosos_Camarus	AS814	Cmucosos_S33	Camarus_S34	227	118	0.315942	0.315942	0.0529436	5.96752
AS814_Cmucosos_Camarus	AS814	Cmucosos_S17	Camarus_Renner&Silber2866	231	112	0.346939	0.346939	0.0581027	5.97113
AS814_Cmucosos_Camarus	AS814	Cmucosos_S33	Camarus_S26	233	120	0.320113	0.320113	0.0521092	6.14313
AS814_Cmucosos_Camarus	AS814	Cmucosos_S16	Camarus_S7	155	73	0.359649	0.359649	0.0581371	6.18622
AS814_Cmucosos_Camarus	AS814	Cmucosos_S17	Camarus_S19	234	115	0.340974	0.340974	0.0543851	6.26963
AS814_Cmucosos_Camarus	AS814	Cmucosos_Silber2869	Camarus_Renner&Silber2866	240	123	0.322314	0.322314	0.051202	6.29495
AS814_Cmucosos_Camarus	AS814	Cmucosos_S16	Camarus_S10	159	73	0.37069	0.37069	0.0584531	6.34166
AS814_Cmucosos_Camarus	AS814	Cmucosos_Silber2869	Camarus_S43	243	130	0.302949	0.302949	0.0476394	6.35921
AS814_Cmucosos_Camarus	AS814	Cmucosos_S33	Camarus_S19	237	118	0.335211	0.335211	0.0526597	6.36562
AS814_Cmucosos_Camarus	AS814	Cmucosos_Silber2869	Camarus_S13	261	143	0.292079	0.292079	0.0451981	6.4622
AS814_Cmucosos_Camarus	AS814	Cmucosos_S33	Camarus_S7	228	108	0.357143	0.357143	0.0552537	6.46369
AS814_Cmucosos_Camarus	AS814	Cmucosos_S17	Camarus_S21	244	116	0.355556	0.355556	0.0529513	6.71477
AS814_Cmucosos_Camarus	AS814	Cmucosos_S33	Camarus_S10	241	117	0.346369	0.346369	0.0514844	6.72764
AS814_Cmucosos_Camarus	AS814	Cmucosos_S33	Camarus_S21	248	126	0.326203	0.326203	0.0484115	6.73813
AS814_Cmucosos_Camarus	AS814	Cmucosos_S17	Camarus_S7	230	104	0.377246	0.377246	0.0559831	6.73856
AS814_Cmucosos_Camarus	AS814	Cmucosos_S37	Camarus_S34	232	104	0.380952	0.380952	0.0552885	6.89026
AS814_Cmucosos_Camarus	AS814	Cmucosos_Silber2869	Camarus_S19	257	131	0.324742	0.324742	0.0470497	6.90211
AS814_Cmucosos_Camarus	AS814	Cmucosos_S17	Camarus_S26	236	112	0.356322	0.356322	0.051562	6.91056
AS814_Cmucosos_Camarus	AS814	Cmucosos_Silber2869	Camarus_S26	252	127	0.329815	0.329815	0.0472785	6.97601
AS814_Cmucosos_Camarus	AS814	Cmucosos_S33	Camarus_S43	236	115	0.344729	0.344729	0.0492154	7.0045
AS814_Cmucosos_Camarus	AS814	Cmucosos_Silber2869	Camarus_S7	239	117	0.342697	0.342697	0.0483306	7.09068
AS814_Cmucosos_Camarus	AS814	Cmucosos_S37	Camarus_S35	229	96	0.409231	0.409231	0.0576764	7.09529
AS814_Cmucosos_Camarus	AS814	Cmucosos_S37	Camarus_S43	233	103	0.386905	0.386905	0.0539675	7.16922
AS814_Cmucosos_Camarus	AS814	Cmucosos_S37	Camarus_Renner&Silber2866	227	96	0.405573	0.405573	0.0565175	7.17606
AS814_Cmucosos_Camarus	AS814	Cmucosos_S33	Camarus_S13	253	124	0.342175	0.342175	0.0470176	7.2776
AS814_Cmucosos_Camarus	AS814	Cmucosos_S37	Camarus_S26	233	100	0.399399	0.399399	0.0544037	7.3414
AS814_Cmucosos_Camarus	AS814	Cmucosos_S17	Camarus_S10	244	107	0.390313	0.390313	0.0517562	7.54139
AS814_Cmucosos_Camarus	AS814	Cmucosos_S17	Camarus_S13	267	128	0.351899	0.351899	0.0463554	7.59133
AS814_Cmucosos_Camarus	AS814	Cmucosos_Silber2869	Camarus_S10	256	124	0.347368	0.347368	0.0457016	7.60079
AS814_Cmucosos_Camarus	AS814	Cmucosos_S37	Camarus_S19	236	98	0.413174	0.413174	0.0537135	7.69217
AS814_Cmucosos_Camarus	AS814	Cmucosos_S37	Camarus_S7	227	90	0.432177	0.432177	0.0560714	7.70761
AS814_Cmucosos_Camarus	AS814	Cmucosos_Silber2869	Camarus_S21	264	134	0.326633	0.326633	0.0411867	7.93054
AS814_Cmucosos_Camarus	AS814	Cmucosos_S37	Camarus_S21	242	105	0.394813	0.394813	0.0496682	7.949
AS814_Cmucosos_Camarus	AS814	Cmucosos_S37	Camarus_S10	236	94	0.430303	0.430303	0.0530847	8.10598
AS814_Cmucosos_Camarus	AS814	Cmucosos_S37	Camarus_S13	248	106	0.40113	0.40113	0.0485802	8.25706
AS814_Cmucosos_Ccordo	AS814	Cmucosos_Silber2869	Ccordo_200	391	208	0.305509	0.305509	0.0433934	7.04045
AS814_Cmucosos_Ccordo	AS814	Cmucosos_Silber2869	Ccordo_S27	390	213	0.293532	0.293532	0.0404228	7.26156
AS814_Cmucosos_Ccordo	AS814	Cmucosos_S33	Ccordo_S27	375	176	0.361162	0.361162	0.0460412	7.84431
AS814_Cmucosos_Ccordo	AS814	Cmucosos_Silber2869	Ccordo_50	385	190	0.33913	0.33913	0.0401728	8.4418
AS814_Cmucosos_Ccordo	AS814	Cmucosos_S33	Ccordo_50	358	163	0.37428	0.37428	0.04369	8.56673
AS814_Cmucosos_Ccordo	AS814	Cmucosos_S37	Ccordo_S27	365	156	0.401152	0.401152	0.0466312	8.60265
AS814_Cmucosos_Ccordo	AS814	Cmucosos_S33	Ccordo_200	367	169	0.369403	0.369403	0.042271	8.73893
AS814_Cmucosos_Ccordo	AS814	Cmucosos_S37	Ccordo_200	357	154	0.39726	0.39726	0.0453959	8.75102
AS814_Cmucosos_Ccordo	AS814	Cmucosos_S37	Ccordo_50	353	145	0.417671	0.417671	0.045941	9.09146
AS814_Cmucosos_Ccordo	AS814	Cmucosos_S17	Ccordo_S27	427	180	0.406919	0.406919	0.0438158	9.28704
AS814_Cmucosos_Ccordo	AS814	Cmucosos_S17	Ccordo_200	414	165	0.430052	0.430052	0.0427638	10.0564
AS814_Cmucosos_Ccordo	AS814	Cmucosos_S17	Ccordo_50	422	162	0.445205	0.445205	0.0418992	10.6256
AS814_Cmucosos_Clanatus	AS814	Cmucosos_S16	Clanatus_S40	184	127	0.18328	0.18328	0.0588994	3.11174
AS814_Cmucosos_Clanatus	AS814	Cmucosos_Silber2869	Clanatus_S65	356	268	0.141026	0.141026	0.0427606	3.29803
AS814_Cmucosos_Clanatus	AS814	Cmucosos_S16	Clanatus_S52	188	122	0.212903	0.212903	0.0554823	3.83732
AS814_Cmucosos_Clanatus	AS814	Cmucosos_S33	Clanatus_S28	299	198	0.203219	0.203219	0.0490997	4.13892
AS814_Cmucosos_Clanatus	AS814	Cmucosos_Silber2869	SchweinfurthLeaf	365	255	0.177419	0.177419	0.0427856	4.1467
AS814_Cmucosos_Clanatus	AS814	Cmucosos_S37	Clanatus_S28	292	188	0.216667	0.216667	0.0504533	4.2944
AS814_Cmucosos_Clanatus	AS814	Cmucosos_Silber2869	Clanatus_S12	344	222	0.215548	0.215548	0.0423469	5.09004
AS814_Cmucosos_Clanatus	AS814	Cmucosos_Silber2869	Clanatus_S25	353	227	0.217241	0.217241	0.0412336	5.26855
AS814_Cmucosos_Clanatus	AS814	Cmucosos_S37	Clanatus_S65	339	205	0.246324	0.246324	0.0466649	5.27856
AS814_Cmucosos_Clanatus	AS814	Cmucosos_S33	SchweinfurthLeaf	347	215	0.234875	0.234875	0.0430774	5.4524
AS814_Cmucosos_Clanatus	AS814	Cmucosos_S33	Clanatus_S65	358	220	0.238754	0.238754	0.0437745	5.45419
AS814_Cmucosos_Clanatus	AS814	Cmucosos_Silber2869	Clanatus_S11	369	232	0.227953	0.227953	0.0417913	5.45457
AS814_Cmucosos_Clanatus	AS814	Cmucosos_Silber2869	Clanatus_S46	365	224	0.239389	0.239389	0.0435917	5.49162
AS814_Cmucosos_Clanatus	AS814	Cmucosos_Silber2869	Clanatus_SIlber19	338	210	0.233577	0.233577	0.0417868	5.58973
AS814_Cmucosos_Clanatus	AS814	Cmucosos_Silber2869	Clanatus_S67	349	204	0.262206	0.262206	0.0456993	5.73765
AS814_Cmucosos_Clanatus	AS814	Cmucosos_Silber2869	Clanatus_S18	362	209	0.267951	0.267951	0.0447744	5.98447
AS814_Cmucosos_Clanatus	AS814	Cmucosos_Silber2869	Clanatus_S44	369	214	0.265866	0.265866	0.0440171	6.04006
AS814_Cmucosos_Clanatus	AS814	Cmucosos_Silber2869	Clanatus_S62	365	218	0.252144	0.252144	0.0416697	6.05101
AS814_Cmucosos_Clanatus	AS814	Cmucosos_Silber2869	Clanatus_S61	357	205	0.270463	0.270463	0.0445961	6.06472
AS814_Cmucosos_Clanatus	AS814	Cmucosos_Silber2869	Clanatus_S4	361	208	0.268893	0.268893	0.0440837	6.09959
AS814_Cmucosos_Clanatus	AS814	Cmucosos_Silber2869	Clanatus_S47	365	210	0.269565	0.269565	0.0434012	6.21101
AS814_Cmucosos_Clanatus	AS814	Cmucosos_Silber2869	Clanatus_S57	374	212	0.27645	0.27645	0.044113	6.26687
AS814_Cmucosos_Clanatus	AS814	Cmucosos_Silber2869	Clanatus_S32	373	218	0.262267	0.262267	0.0416783	6.29266
AS814_Cmucosos_Clanatus	AS814	Cmucosos_Silber2869	Clanatus_S23	368	212	0.268966	0.268966	0.0427158	6.29662
AS814_Cmucosos_Clanatus	AS814	Cmucosos_S37	SchweinfurthLeaf	353	194	0.290676	0.290676	0.0452167	6.42851
AS814_Cmucosos_Clanatus	AS814	Cmucosos_Silber2869	Clanatus_S60	372	218	0.261017	0.261017	0.0401654	6.49855
AS814_Cmucosos_Clanatus	AS814	Cmucosos_S17	Clanatus_S65	405	215	0.306452	0.306452	0.0462466	6.62646
AS814_Cmucosos_Clanatus	AS814	Cmucosos_Silber2869	Clanatus_S49	364	209	0.270506	0.270506	0.0407254	6.64219
AS814_Cmucosos_Clanatus	AS814	Cmucosos_S33	Clanatus_S11	355	191	0.300366	0.300366	0.0448669	6.69461
AS814_Cmucosos_Clanatus	AS814	Cmucosos_Silber2869	Clanatus_S56	382	225	0.258649	0.258649	0.0382626	6.75985
AS814_Cmucosos_Clanatus	AS814	Cmucosos_Silber2869	Clanatus_S36	386	212	0.29097	0.29097	0.0426878	6.81623
AS814_Cmucosos_Clanatus	AS814	Cmucosos_S33	Clanatus_S12	331	185	0.282946	0.282946	0.0412128	6.86548
AS814_Cmucosos_Clanatus	AS814	Cmucosos_S37	Clanatus_S25	335	165	0.34	0.34	0.0494005	6.88252
AS814_Cmucosos_Clanatus	AS814	Cmucosos_S33	Clanatus_SIlber19	328	169	0.31992	0.31992	0.045885	6.97221
AS814_Cmucosos_Clanatus	AS814	Cmucosos_Silber2869	Clanatus_S52	384	203	0.308347	0.308347	0.0437714	7.04449
AS814_Cmucosos_Clanatus	AS814	Cmucosos_Silber2869	Clanatus_S2	366	202	0.288732	0.288732	0.0408142	7.07431
AS814_Cmucosos_Clanatus	AS814	Cmucosos_Silber2869	Clanatus_S63	378	209	0.287905	0.287905	0.0401991	7.16196
AS814_Cmucosos_Clanatus	AS814	Cmucosos_S37	Clanatus_S12	335	166	0.337325	0.337325	0.046864	7.19797
AS814_Cmucosos_Clanatus	AS814	Cmucosos_S37	Clanatus_SIlber19	319	153	0.351695	0.351695	0.0487978	7.20719
AS814_Cmucosos_Clanatus	AS814	Cmucosos_S33	Clanatus_S47	350	177	0.328273	0.328273	0.0452035	7.26212
AS814_Cmucosos_Clanatus	AS814	Cmucosos_S37	Clanatus_S46	347	169	0.344961	0.344961	0.0469381	7.34928
AS814_Cmucosos_Clanatus	AS814	Cmucosos_S33	Clanatus_S67	335	172	0.321499	0.321499	0.0436912	7.35844
AS814_Cmucosos_Clanatus	AS814	Cmucosos_S33	Clanatus_S44	353	184	0.314711	0.314711	0.042621	7.38395
AS814_Cmucosos_Clanatus	AS814	Cmucosos_S33	Clanatus_S49	341	177	0.316602	0.316602	0.0427662	7.40309
AS814_Cmucosos_Clanatus	AS814	Cmucosos_S33	Clanatus_S46	348	183	0.310735	0.310735	0.0418397	7.42679
AS814_Cmucosos_Clanatus	AS814	Cmucosos_Silber2869	Clanatus_S55	381	207	0.295918	0.295918	0.0396794	7.45773
AS814_Cmucosos_Clanatus	AS814	Cmucosos_S33	Clanatus_S4	356	179	0.330841	0.330841	0.0441517	7.49329
AS814_Cmucosos_Clanatus	AS814	Cmucosos_S33	Clanatus_S60	357	186	0.314917	0.314917	0.0412528	7.63384
AS814_Cmucosos_Clanatus	AS814	Cmucosos_S33	Clanatus_S23	349	177	0.326996	0.326996	0.0426643	7.6644
AS814_Cmucosos_Clanatus	AS814	Cmucosos_S33	Clanatus_S25	349	181	0.316981	0.316981	0.0411655	7.70017
AS814_Cmucosos_Clanatus	AS814	Cmucosos_S37	Clanatus_S62	343	165	0.350394	0.350394	0.0448896	7.80567
AS814_Cmucosos_Clanatus	AS814	Cmucosos_S33	Clanatus_S56	360	195	0.297297	0.297297	0.0379266	7.83875
AS814_Cmucosos_Clanatus	AS814	Cmucosos_S37	Clanatus_S47	340	154	0.376518	0.376518	0.0478336	7.87143
AS814_Cmucosos_Clanatus	AS814	Cmucosos_S37	Clanatus_S11	355	168	0.357553	0.357553	0.0451224	7.92406
AS814_Cmucosos_Clanatus	AS814	Cmucosos_S33	Clanatus_S2	343	170	0.337232	0.337232	0.0415514	8.11602
AS814_Cmucosos_Clanatus	AS814	Cmucosos_S33	Clanatus_S18	349	172	0.339731	0.339731	0.0417128	8.14453
AS814_Cmucosos_Clanatus	AS814	Cmucosos_S33	Clanatus_S62	351	178	0.327032	0.327032	0.0400544	8.1647
AS814_Cmucosos_Clanatus	AS814	Cmucosos_S33	Clanatus_S36	373	180	0.349005	0.349005	0.042629	8.18705
AS814_Cmucosos_Clanatus	AS814	Cmucosos_Silber2869	Clanatus_S40	411	199	0.347541	0.347541	0.042382	8.2002
AS814_Cmucosos_Clanatus	AS814	Cmucosos_S33	Clanatus_S40	391	169	0.396429	0.396429	0.0479513	8.26731
AS814_Cmucosos_Clanatus	AS814	Cmucosos_S33	Clanatus_S57	362	179	0.338263	0.338263	0.0407538	8.30014
AS814_Cmucosos_Clanatus	AS814	Cmucosos_S37	Clanatus_S32	352	162	0.36965	0.36965	0.0439467	8.41133
AS814_Cmucosos_Clanatus	AS814	Cmucosos_S17	SchweinfurthLeaf	433	206	0.355243	0.355243	0.0420109	8.45596
AS814_Cmucosos_Clanatus	AS814	Cmucosos_S37	Clanatus_S57	349	155	0.384921	0.384921	0.0452972	8.49767
AS814_Cmucosos_Clanatus	AS814	Cmucosos_S37	Clanatus_S44	350	161	0.369863	0.369863	0.0433151	8.5389
AS814_Cmucosos_Clanatus	AS814	Cmucosos_S33	Clanatus_S55	369	174	0.359116	0.359116	0.0419566	8.55923
AS814_Cmucosos_Clanatus	AS814	Cmucosos_S37	Clanatus_S4	357	145	0.422311	0.422311	0.0488238	8.64969
AS814_Cmucosos_Clanatus	AS814	Cmucosos_S37	Clanatus_S23	354	149	0.407555	0.407555	0.047031	8.66565
AS814_Cmucosos_Clanatus	AS814	Cmucosos_S37	Clanatus_S60	346	161	0.364891	0.364891	0.0420995	8.66737
AS814_Cmucosos_Clanatus	AS814	Cmucosos_S37	Clanatus_S67	340	158	0.365462	0.365462	0.0419723	8.70721
AS814_Cmucosos_Clanatus	AS814	Cmucosos_S37	Clanatus_S49	355	148	0.411531	0.411531	0.0471459	8.72888
AS814_Cmucosos_Clanatus	AS814	Cmucosos_S17	Clanatus_SIlber19	392	165	0.40754	0.40754	0.0460743	8.84529
AS814_Cmucosos_Clanatus	AS814	Cmucosos_S37	Clanatus_S18	351	149	0.404	0.404	0.0456201	8.85574
AS814_Cmucosos_Clanatus	AS814	Cmucosos_S33	Clanatus_S32	363	181	0.334559	0.334559	0.0375002	8.92151
AS814_Cmucosos_Clanatus	AS814	Cmucosos_S17	Clanatus_S67	399	166	0.412389	0.412389	0.0460956	8.9464
AS814_Cmucosos_Clanatus	AS814	Cmucosos_S17	Clanatus_S12	403	176	0.392055	0.392055	0.043795	8.95206
AS814_Cmucosos_Clanatus	AS814	Cmucosos_S37	Clanatus_S40	390	150	0.444444	0.444444	0.0494504	8.98769
AS814_Cmucosos_Clanatus	AS814	Cmucosos_S17	Clanatus_S25	419	181	0.396667	0.396667	0.0440261	9.00981
AS814_Cmucosos_Clanatus	AS814	Cmucosos_S37	Clanatus_S36	368	156	0.40458	0.40458	0.0446119	9.06888
AS814_Cmucosos_Clanatus	AS814	Cmucosos_S33	Clanatus_S63	362	167	0.36862	0.36862	0.0406036	9.0785
AS814_Cmucosos_Clanatus	AS814	Cmucosos_S33	Clanatus_S61	352	165	0.361702	0.361702	0.0395831	9.1378
AS814_Cmucosos_Clanatus	AS814	Cmucosos_S37	Clanatus_S56	363	168	0.367232	0.367232	0.0401531	9.14578
AS814_Cmucosos_Clanatus	AS814	Cmucosos_S37	Clanatus_S2	348	150	0.39759	0.39759	0.0432839	9.18563
AS814_Cmucosos_Clanatus	AS814	Cmucosos_S37	Clanatus_S63	354	145	0.418838	0.418838	0.0455119	9.20282
AS814_Cmucosos_Clanatus	AS814	Cmucosos_S33	Clanatus_S52	370	165	0.383178	0.383178	0.0414289	9.24905
AS814_Cmucosos_Clanatus	AS814	Cmucosos_S37	Clanatus_S61	353	143	0.423387	0.423387	0.0452195	9.36293
AS814_Cmucosos_Clanatus	AS814	Cmucosos_S17	Clanatus_S46	432	170	0.435216	0.435216	0.0443667	9.80952
AS814_Cmucosos_Clanatus	AS814	Cmucosos_S17	Clanatus_S49	425	168	0.433389	0.433389	0.0441059	9.8261
AS814_Cmucosos_Clanatus	AS814	Cmucosos_S37	Clanatus_S55	365	143	0.437008	0.437008	0.044464	9.82834
AS814_Cmucosos_Clanatus	AS814	Cmucosos_S17	Clanatus_S47	423	164	0.441227	0.441227	0.0445496	9.90417
AS814_Cmucosos_Clanatus	AS814	Cmucosos_S37	Clanatus_S52	365	154	0.406551	0.406551	0.0406516	10.0009
AS814_Cmucosos_Clanatus	AS814	Cmucosos_S17	Clanatus_S60	429	176	0.418182	0.418182	0.0413111	10.1228
AS814_Cmucosos_Clanatus	AS814	Cmucosos_S17	Clanatus_S11	445	179	0.426282	0.426282	0.0416061	10.2457
AS814_Cmucosos_Clanatus	AS814	Cmucosos_S17	Clanatus_S44	428	162	0.450848	0.450848	0.0432352	10.4278
AS814_Cmucosos_Clanatus	AS814	Cmucosos_S17	Clanatus_S57	431	167	0.441472	0.441472	0.0421192	10.4815
AS814_Cmucosos_Clanatus	AS814	Cmucosos_S17	Clanatus_S4	423	163	0.443686	0.443686	0.0416129	10.6622
AS814_Cmucosos_Clanatus	AS814	Cmucosos_S17	Clanatus_S62	436	169	0.441322	0.441322	0.0408594	10.801
AS814_Cmucosos_Clanatus	AS814	Cmucosos_S17	Clanatus_S56	444	178	0.427653	0.427653	0.0392083	10.9072
AS814_Cmucosos_Clanatus	AS814	Cmucosos_S17	Clanatus_S36	446	170	0.448052	0.448052	0.0410486	10.9152
AS814_Cmucosos_Clanatus	AS814	Cmucosos_S17	Clanatus_S40	457	162	0.476575	0.476575	0.0429793	11.0885
AS814_Cmucosos_Clanatus	AS814	Cmucosos_S17	Clanatus_S18	435	161	0.459732	0.459732	0.0412687	11.14
AS814_Cmucosos_Clanatus	AS814	Cmucosos_S17	Clanatus_S23	438	167	0.447934	0.447934	0.0401345	11.1608
AS814_Cmucosos_Clanatus	AS814	Cmucosos_S17	Clanatus_S61	435	159	0.464647	0.464647	0.0414583	11.2076
AS814_Cmucosos_Clanatus	AS814	Cmucosos_S17	Clanatus_S52	449	159	0.476974	0.476974	0.0421647	11.3122
AS814_Cmucosos_Clanatus	AS814	Cmucosos_S17	Clanatus_S55	436	157	0.470489	0.470489	0.0408935	11.5052
AS814_Cmucosos_Clanatus	AS814	Cmucosos_S17	Clanatus_S32	442	164	0.458746	0.458746	0.0397353	11.545
AS814_Cmucosos_Clanatus	AS814	Cmucosos_S17	Clanatus_S63	444	156	0.48	0.48	0.0413591	11.6057
AS814_Cmucosos_Clanatus	AS814	Cmucosos_S17	Clanatus_S2	422	157	0.457686	0.457686	0.038829	11.7872
AS814_CmucososEast_Camarus	AS814	CmucososEast_S14	Camarus_S21	298	172	0.268085	0.268085	0.0551433	4.86161
AS814_CmucososEast_Camarus	AS814	CmucososEast_S15	Camarus_S13	293	166	0.276689	0.276689	0.053455	5.1761
AS814_CmucososEast_Camarus	AS814	CmucososEast_S15	Camarus_S21	277	135	0.34466	0.34466	0.0564778	6.10257
AS814_CmucososEast_Camarus	AS814	CmucososEast_S15	Camarus_Renner&Silber2866	262	119	0.375328	0.375328	0.0583253	6.43509
AS814_CmucososEast_Camarus	AS814	CmucososEast_S15	Camarus_S34	268	128	0.353535	0.353535	0.05482	6.44902
AS814_CmucososEast_Camarus	AS814	CmucososEast_S29	Camarus_S13	437	197	0.378549	0.378549	0.0586429	6.45515
AS814_CmucososEast_Camarus	AS814	CmucososEast_S15	Camarus_S35	264	121	0.371429	0.371429	0.0563169	6.59533
AS814_CmucososEast_Camarus	AS814	CmucososEast_S15	Camarus_S26	272	123	0.377215	0.377215	0.0562288	6.70857
AS814_CmucososEast_Camarus	AS814	CmucososEast_S15	Camarus_S43	265	126	0.355499	0.355499	0.0527417	6.74038
AS814_CmucososEast_Camarus	AS814	CmucososEast_S15	Camarus_S7	260	119	0.372032	0.372032	0.0549404	6.77155
AS814_CmucososEast_Camarus	AS814	CmucososEast_S15	Camarus_S19	277	125	0.378109	0.378109	0.0542741	6.96666
AS814_CmucososEast_Camarus	AS814	CmucososEast_S29	Camarus_S21	427	171	0.428094	0.428094	0.0593394	7.21432
AS814_CmucososEast_Camarus	AS814	CmucososEast_S15	Camarus_S10	280	120	0.4	0.4	0.0537849	7.43704
AS814_CmucososEast_Camarus	AS814	CmucososEast_S20	Camarus_S34	310	121	0.438515	0.438515	0.0579696	7.56457
AS814_CmucososEast_Camarus	AS814	CmucososEast_S14	Camarus_S10	331	127	0.445415	0.445415	0.0579624	7.68454
AS814_CmucososEast_Camarus	AS814	CmucososEast_S14	Camarus_S26	321	134	0.410989	0.410989	0.053238	7.71984
AS814_CmucososEast_Camarus	AS814	CmucososEast_S20	Camarus_S35	312	119	0.447796	0.447796	0.0561377	7.97673
AS814_CmucososEast_Camarus	AS814	CmucososEast_S20	Camarus_S43	308	121	0.435897	0.435897	0.0540542	8.06408
AS814_CmucososEast_Camarus	AS814	CmucososEast_S22	Camarus_S21	386	166	0.398551	0.398551	0.0492089	8.09916
AS814_CmucososEast_Camarus	AS814	CmucososEast_S14	Camarus_Renner&Silber2866	315	123	0.438356	0.438356	0.054037	8.11215
AS814_CmucososEast_Camarus	AS814	CmucososEast_S14	Camarus_S7	316	118	0.456221	0.456221	0.0556655	8.19576
AS814_CmucososEast_Camarus	AS814	CmucososEast_S20	Camarus_S7	312	114	0.464789	0.464789	0.0563052	8.25481
AS814_CmucososEast_Camarus	AS814	CmucososEast_S20	Camarus_S19	317	119	0.454128	0.454128	0.0541421	8.38772
AS814_CmucososEast_Camarus	AS814	CmucososEast_S20	Camarus_Renner&Silber2866	314	118	0.453704	0.453704	0.0540229	8.39836
AS814_CmucososEast_Camarus	AS814	CmucososEast_S22	Camarus_S7	355	143	0.425703	0.425703	0.0506485	8.40504
AS814_CmucososEast_Camarus	AS814	CmucososEast_S20	Camarus_S26	319	118	0.459954	0.459954	0.053564	8.58701
AS814_CmucososEast_Camarus	AS814	CmucososEast_S14	Camarus_S34	321	121	0.452489	0.452489	0.052367	8.64071
AS814_CmucososEast_Camarus	AS814	CmucososEast_S20	Camarus_S21	334	128	0.445887	0.445887	0.05158	8.64458
AS814_CmucososEast_Camarus	AS814	CmucososEast_S22	Camarus_Renner&Silber2866	367	143	0.439216	0.439216	0.0502985	8.73218
AS814_CmucososEast_Camarus	AS814	CmucososEast_S14	Camarus_S35	325	117	0.470588	0.470588	0.0534056	8.81158
AS814_CmucososEast_Camarus	AS814	CmucososEast_S14	Camarus_S19	333	125	0.454149	0.454149	0.0509488	8.91382
AS814_CmucososEast_Camarus	AS814	CmucososEast_S22	Camarus_S13	408	167	0.41913	0.41913	0.0469282	8.93131
AS814_CmucososEast_Camarus	AS814	CmucososEast_S14	Camarus_S43	321	119	0.459091	0.459091	0.0508263	9.03254
AS814_CmucososEast_Camarus	AS814	CmucososEast_S20	Camarus_S10	331	115	0.484305	0.484305	0.0532667	9.09208
AS814_CmucososEast_Camarus	AS814	CmucososEast_S22	Camarus_S35	366	137	0.455268	0.455268	0.0493574	9.22391
AS814_CmucososEast_Camarus	AS814	CmucososEast_S22	Camarus_S34	367	140	0.447732	0.447732	0.0484322	9.24451
AS814_CmucososEast_Camarus	AS814	CmucososEast_S14	Camarus_S13	368	132	0.472	0.472	0.0498408	9.47016
AS814_CmucososEast_Camarus	AS814	CmucososEast_S22	Camarus_S43	365	135	0.46	0.46	0.0482395	9.53576
AS814_CmucososEast_Camarus	AS814	CmucososEast_S22	Camarus_S26	377	139	0.46124	0.46124	0.0479126	9.62669
AS814_CmucososEast_Camarus	AS814	CmucososEast_S22	Camarus_S10	391	140	0.472693	0.472693	0.0477424	9.9009
AS814_CmucososEast_Camarus	AS814	CmucososEast_S20	Camarus_S13	364	131	0.470707	0.470707	0.046375	10.15
AS814_CmucososEast_Camarus	AS814	CmucososEast_S22	Camarus_S19	387	136	0.479924	0.479924	0.0471468	10.1793
AS814_CmucososEast_Camarus	AS814	CmucososEast_S29	Camarus_S43	420	126	0.538462	0.538462	0.0516436	10.4265
AS814_CmucososEast_Camarus	AS814	CmucososEast_S29	Camarus_S7	420	125	0.541284	0.541284	0.0518661	10.4362
AS814_CmucososEast_Camarus	AS814	CmucososEast_S29	Camarus_S26	439	126	0.553982	0.553982	0.0528878	10.4747
AS814_CmucososEast_Camarus	AS814	CmucososEast_S29	Camarus_Renner&Silber2866	432	122	0.559567	0.559567	0.0529217	10.5735
AS814_CmucososEast_Camarus	AS814	CmucososEast_S29	Camarus_S35	432	122	0.559567	0.559567	0.0526538	10.6273
AS814_CmucososEast_Camarus	AS814	CmucososEast_S29	Camarus_S34	433	125	0.551971	0.551971	0.0514245	10.7336
AS814_CmucososEast_Camarus	AS814	CmucososEast_S29	Camarus_S19	447	125	0.562937	0.562937	0.050533	11.14
AS814_CmucososEast_Camarus	AS814	CmucososEast_S29	Camarus_S10	448	119	0.580247	0.580247	0.0506194	11.4629
AS814_CmucososEast_Ccordo	AS814	CmucososEast_S22	Ccordo_S27	453	291	0.217742	0.217742	0.0545009	3.9952
AS814_CmucososEast_Ccordo	AS814	CmucososEast_S22	Ccordo_200	456	283	0.2341	0.2341	0.0563062	4.15763
AS814_CmucososEast_Ccordo	AS814	CmucososEast_S22	Ccordo_50	460	277	0.248304	0.248304	0.0573926	4.32641
AS814_CmucososEast_Ccordo	AS814	CmucososEast_S14	Ccordo_S27	451	272	0.24758	0.24758	0.0550809	4.49484
AS814_CmucososEast_Ccordo	AS814	CmucososEast_S14	Ccordo_50	454	251	0.287943	0.287943	0.0585095	4.92131
AS814_CmucososEast_Ccordo	AS814	CmucososEast_S14	Ccordo_200	464	252	0.296089	0.296089	0.0572857	5.16865
AS814_CmucososEast_Ccordo	AS814	CmucososEast_S20	Ccordo_S27	462	261	0.278008	0.278008	0.0533408	5.21192
AS814_CmucososEast_Ccordo	AS814	CmucososEast_S20	Ccordo_200	458	231	0.329463	0.329463	0.0590563	5.5788
AS814_CmucososEast_Ccordo	AS814	CmucososEast_S20	Ccordo_50	467	235	0.330484	0.330484	0.0565612	5.84295
AS814_CmucososEast_Ccordo	AS814	CmucososEast_S15	Ccordo_S27	438	229	0.313343	0.313343	0.0522242	5.99997
AS814_CmucososEast_Ccordo	AS814	CmucososEast_S15	Ccordo_50	445	218	0.342383	0.342383	0.0523376	6.54182
AS814_CmucososEast_Ccordo	AS814	CmucososEast_S15	Ccordo_200	451	212	0.360483	0.360483	0.0536824	6.7151
AS814_CmucososEast_Clanatus	AS814	CmucososEast_S22	Clanatus_SIlber19	416	280	0.195402	0.195402	0.0600911	3.25177
AS814_CmucososEast_Clanatus	AS814	CmucososEast_S22	Clanatus_S12	439	287	0.209366	0.209366	0.0604963	3.46081
AS814_CmucososEast_Clanatus	AS814	CmucososEast_S22	SchweinfurthLeaf	472	319	0.193426	0.193426	0.0550424	3.51412
AS814_CmucososEast_Clanatus	AS814	CmucososEast_S22	Clanatus_S46	446	293	0.207037	0.207037	0.0588419	3.51852
AS814_CmucososEast_Clanatus	AS814	CmucososEast_S22	Clanatus_S25	456	301	0.204756	0.204756	0.0578061	3.54211
AS814_CmucososEast_Clanatus	AS814	CmucososEast_S22	Clanatus_S18	464	294	0.224274	0.224274	0.0587896	3.81486
AS814_CmucososEast_Clanatus	AS814	CmucososEast_S22	Clanatus_S40	465	291	0.230159	0.230159	0.0601007	3.82955
AS814_CmucososEast_Clanatus	AS814	CmucososEast_S14	Clanatus_S65	448	301	0.196262	0.196262	0.0511452	3.83735
AS814_CmucososEast_Clanatus	AS814	CmucososEast_S22	Clanatus_S67	450	276	0.239669	0.239669	0.0586904	4.08362
AS814_CmucososEast_Clanatus	AS814	CmucososEast_S22	Clanatus_S47	468	287	0.239735	0.239735	0.0584964	4.09829
AS814_CmucososEast_Clanatus	AS814	CmucososEast_S22	Clanatus_S62	470	285	0.245033	0.245033	0.0595673	4.11355
AS814_CmucososEast_Clanatus	AS814	CmucososEast_S22	Clanatus_S11	477	293	0.238961	0.238961	0.0580068	4.11954
AS814_CmucososEast_Clanatus	AS814	CmucososEast_S22	Clanatus_S23	466	289	0.234437	0.234437	0.0565737	4.14393
AS814_CmucososEast_Clanatus	AS814	CmucososEast_S22	Clanatus_S49	472	284	0.248677	0.248677	0.0595327	4.17716
AS814_CmucososEast_Clanatus	AS814	CmucososEast_S22	Clanatus_S57	476	288	0.246073	0.246073	0.058387	4.21453
AS814_CmucososEast_Clanatus	AS814	CmucososEast_S14	SchweinfurthLeaf	460	292	0.223404	0.223404	0.0529843	4.21642
AS814_CmucososEast_Clanatus	AS814	CmucososEast_S20	Clanatus_S65	454	285	0.228687	0.228687	0.0533479	4.28672
AS814_CmucososEast_Clanatus	AS814	CmucososEast_S22	Clanatus_S2	460	285	0.234899	0.234899	0.0547233	4.29249
AS814_CmucososEast_Clanatus	AS814	CmucososEast_S22	Clanatus_S60	482	299	0.234315	0.234315	0.0539172	4.34583
AS814_CmucososEast_Clanatus	AS814	CmucososEast_S22	Clanatus_S44	473	289	0.24147	0.24147	0.0542128	4.45411
AS814_CmucososEast_Clanatus	AS814	CmucososEast_S22	Clanatus_S36	481	287	0.252604	0.252604	0.0561914	4.49542
AS814_CmucososEast_Clanatus	AS814	CmucososEast_S22	Clanatus_S61	471	274	0.264429	0.264429	0.0584773	4.52191
AS814_CmucososEast_Clanatus	AS814	CmucososEast_S22	Clanatus_S4	476	277	0.264276	0.264276	0.0583616	4.52826
AS814_CmucososEast_Clanatus	AS814	CmucososEast_S22	Clanatus_S63	487	280	0.269883	0.269883	0.0565659	4.77112
AS814_CmucososEast_Clanatus	AS814	CmucososEast_S14	Clanatus_S25	445	263	0.257062	0.257062	0.0536883	4.78805
AS814_CmucososEast_Clanatus	AS814	CmucososEast_S20	SchweinfurthLeaf	473	284	0.24967	0.24967	0.0521173	4.79053
AS814_CmucososEast_Clanatus	AS814	CmucososEast_S14	Clanatus_SIlber19	423	242	0.27218	0.27218	0.0565979	4.80902
AS814_CmucososEast_Clanatus	AS814	CmucososEast_S22	Clanatus_S32	497	287	0.267857	0.267857	0.0555888	4.81855
AS814_CmucososEast_Clanatus	AS814	CmucososEast_S22	Clanatus_S55	481	274	0.274172	0.274172	0.0566166	4.84262
AS814_CmucososEast_Clanatus	AS814	CmucososEast_S22	Clanatus_S56	500	295	0.257862	0.257862	0.0524621	4.9152
AS814_CmucososEast_Clanatus	AS814	CmucososEast_S14	Clanatus_S40	465	256	0.289875	0.289875	0.0587732	4.9321
AS814_CmucososEast_Clanatus	AS814	CmucososEast_S14	Clanatus_S12	442	249	0.279305	0.279305	0.0559935	4.98818
AS814_CmucososEast_Clanatus	AS814	CmucososEast_S14	Clanatus_S23	469	255	0.29558	0.29558	0.0591181	4.99982
AS814_CmucososEast_Clanatus	AS814	CmucososEast_S14	Clanatus_S46	453	256	0.277856	0.277856	0.0552022	5.03342
AS814_CmucososEast_Clanatus	AS814	CmucososEast_S14	Clanatus_S49	461	255	0.28771	0.28771	0.0570739	5.041
AS814_CmucososEast_Clanatus	AS814	CmucososEast_S14	Clanatus_S67	444	245	0.288824	0.288824	0.0571526	5.05357
AS814_CmucososEast_Clanatus	AS814	CmucososEast_S22	Clanatus_S52	497	271	0.294271	0.294271	0.0577407	5.09642
AS814_CmucososEast_Clanatus	AS814	CmucososEast_S14	Clanatus_S11	477	266	0.283984	0.283984	0.0551906	5.14551
AS814_CmucososEast_Clanatus	AS814	CmucososEast_S14	Clanatus_S47	463	251	0.296919	0.296919	0.0575721	5.15734
AS814_CmucososEast_Clanatus	AS814	CmucososEast_S20	Clanatus_SIlber19	428	234	0.293051	0.293051	0.056799	5.15944
AS814_CmucososEast_Clanatus	AS814	CmucososEast_S14	Clanatus_S62	465	258	0.286307	0.286307	0.0552426	5.18272
AS814_CmucososEast_Clanatus	AS814	CmucososEast_S14	Clanatus_S2	451	246	0.294118	0.294118	0.0566005	5.19638
AS814_CmucososEast_Clanatus	AS814	CmucososEast_S20	Clanatus_S12	447	244	0.293777	0.293777	0.0561227	5.23455
AS814_CmucososEast_Clanatus	AS814	CmucososEast_S20	Clanatus_S25	455	250	0.29078	0.29078	0.0546434	5.32141
AS814_CmucososEast_Clanatus	AS814	CmucososEast_S14	Clanatus_S4	469	242	0.319269	0.319269	0.0597789	5.34083
AS814_CmucososEast_Clanatus	AS814	CmucososEast_S15	Clanatus_S65	447	263	0.259155	0.259155	0.0484628	5.3475
AS814_CmucososEast_Clanatus	AS814	CmucososEast_S14	Clanatus_S44	464	254	0.292479	0.292479	0.0541155	5.40472
AS814_CmucososEast_Clanatus	AS814	CmucososEast_S14	Clanatus_S57	474	255	0.300411	0.300411	0.0555341	5.4095
AS814_CmucososEast_Clanatus	AS814	CmucososEast_S20	Clanatus_S46	459	240	0.313305	0.313305	0.057478	5.45086
AS814_CmucososEast_Clanatus	AS814	CmucososEast_S20	Clanatus_S67	443	234	0.308715	0.308715	0.0564293	5.47083
AS814_CmucososEast_Clanatus	AS814	CmucososEast_S14	Clanatus_S61	462	244	0.308782	0.308782	0.0563669	5.47807
AS814_CmucososEast_Clanatus	AS814	CmucososEast_S14	Clanatus_S18	470	253	0.300138	0.300138	0.0546358	5.49344
AS814_CmucososEast_Clanatus	AS814	CmucososEast_S14	Clanatus_S36	486	255	0.311741	0.311741	0.0566103	5.50679
AS814_CmucososEast_Clanatus	AS814	CmucososEast_S20	Clanatus_S40	475	245	0.319444	0.319444	0.0578453	5.52239
AS814_CmucososEast_Clanatus	AS814	CmucososEast_S14	Clanatus_S60	476	259	0.295238	0.295238	0.0533054	5.53862
AS814_CmucososEast_Clanatus	AS814	CmucososEast_S20	Clanatus_S49	458	235	0.321789	0.321789	0.0579842	5.5496
AS814_CmucososEast_Clanatus	AS814	CmucososEast_S14	Clanatus_S52	481	247	0.321429	0.321429	0.0578335	5.55782
AS814_CmucososEast_Clanatus	AS814	CmucososEast_S20	Clanatus_S4	465	234	0.330472	0.330472	0.0594095	5.56262
AS814_CmucososEast_Clanatus	AS814	CmucososEast_S20	Clanatus_S2	459	244	0.305832	0.305832	0.0545426	5.60721
AS814_CmucososEast_Clanatus	AS814	CmucososEast_S20	Clanatus_S60	473	246	0.315716	0.315716	0.0555604	5.68239
AS814_CmucososEast_Clanatus	AS814	CmucososEast_S20	Clanatus_S47	471	241	0.323034	0.323034	0.0568142	5.68579
AS814_CmucososEast_Clanatus	AS814	CmucososEast_S14	Clanatus_S56	481	257	0.303523	0.303523	0.0532665	5.6982
AS814_CmucososEast_Clanatus	AS814	CmucososEast_S14	Clanatus_S32	485	251	0.317935	0.317935	0.0555419	5.72423
AS814_CmucososEast_Clanatus	AS814	CmucososEast_S14	Clanatus_S63	482	245	0.325997	0.325997	0.0569284	5.72644
AS814_CmucososEast_Clanatus	AS814	CmucososEast_S20	Clanatus_S18	470	245	0.314685	0.314685	0.0549528	5.72647
AS814_CmucososEast_Clanatus	AS814	CmucososEast_S20	Clanatus_S36	481	247	0.321429	0.321429	0.0559897	5.74085
AS814_CmucososEast_Clanatus	AS814	CmucososEast_S14	Clanatus_S55	483	243	0.330578	0.330578	0.0572455	5.77475
AS814_CmucososEast_Clanatus	AS814	CmucososEast_S20	Clanatus_S11	480	251	0.313269	0.313269	0.0541198	5.78845
AS814_CmucososEast_Clanatus	AS814	CmucososEast_S20	Clanatus_S23	478	239	0.333333	0.333333	0.0562893	5.92179
AS814_CmucososEast_Clanatus	AS814	CmucososEast_S20	Clanatus_S62	477	245	0.32133	0.32133	0.0542014	5.92844
AS814_CmucososEast_Clanatus	AS814	CmucososEast_S15	SchweinfurthLeaf	467	254	0.295423	0.295423	0.0496827	5.9462
AS814_CmucososEast_Clanatus	AS814	CmucososEast_S20	Clanatus_S44	482	242	0.331492	0.331492	0.0551053	6.0156
AS814_CmucososEast_Clanatus	AS814	CmucososEast_S20	Clanatus_S57	485	241	0.336088	0.336088	0.0550331	6.10702
AS814_CmucososEast_Clanatus	AS814	CmucososEast_S20	Clanatus_S55	484	231	0.353846	0.353846	0.0577357	6.12873
AS814_CmucososEast_Clanatus	AS814	CmucososEast_S15	Clanatus_SIlber19	422	213	0.329134	0.329134	0.0535502	6.14627
AS814_CmucososEast_Clanatus	AS814	CmucososEast_S15	Clanatus_S25	453	227	0.332353	0.332353	0.0539937	6.15541
AS814_CmucososEast_Clanatus	AS814	CmucososEast_S20	Clanatus_S61	476	232	0.344633	0.344633	0.055651	6.19275
AS814_CmucososEast_Clanatus	AS814	CmucososEast_S20	Clanatus_S63	486	232	0.35376	0.35376	0.056885	6.21887
AS814_CmucososEast_Clanatus	AS814	CmucososEast_S15	Clanatus_S11	459	230	0.332366	0.332366	0.0525906	6.31987
AS814_CmucososEast_Clanatus	AS814	CmucososEast_S20	Clanatus_S32	490	240	0.342466	0.342466	0.0529278	6.47043
AS814_CmucososEast_Clanatus	AS814	CmucososEast_S20	Clanatus_S56	502	244	0.345844	0.345844	0.0530535	6.51879
AS814_CmucososEast_Clanatus	AS814	CmucososEast_S20	Clanatus_S52	493	227	0.369444	0.369444	0.0563419	6.55719
AS814_CmucososEast_Clanatus	AS814	CmucososEast_S15	Clanatus_S46	453	221	0.344214	0.344214	0.0522113	6.5927
AS814_CmucososEast_Clanatus	AS814	CmucososEast_S15	Clanatus_S4	450	211	0.361573	0.361573	0.0547267	6.60689
AS814_CmucososEast_Clanatus	AS814	CmucososEast_S15	Clanatus_S12	444	215	0.347496	0.347496	0.0525354	6.61451
AS814_CmucososEast_Clanatus	AS814	CmucososEast_S15	Clanatus_S18	458	216	0.35905	0.35905	0.0534732	6.71459
AS814_CmucososEast_Clanatus	AS814	CmucososEast_S15	Clanatus_S67	440	207	0.360124	0.360124	0.0527805	6.82304
AS814_CmucososEast_Clanatus	AS814	CmucososEast_S15	Clanatus_S61	456	211	0.367316	0.367316	0.0533627	6.88339
AS814_CmucososEast_Clanatus	AS814	CmucososEast_S15	Clanatus_S47	450	212	0.359517	0.359517	0.0517158	6.95177
AS814_CmucososEast_Clanatus	AS814	CmucososEast_S15	Clanatus_S36	468	219	0.362445	0.362445	0.0520498	6.96343
AS814_CmucososEast_Clanatus	AS814	CmucososEast_S15	Clanatus_S40	472	219	0.366136	0.366136	0.0524686	6.97819
AS814_CmucososEast_Clanatus	AS814	CmucososEast_S15	Clanatus_S62	458	221	0.349043	0.349043	0.0498574	7.00082
AS814_CmucososEast_Clanatus	AS814	CmucososEast_S15	Clanatus_S44	472	224	0.356322	0.356322	0.0508798	7.00321
AS814_CmucososEast_Clanatus	AS814	CmucososEast_S15	Clanatus_S56	476	225	0.35806	0.35806	0.0509784	7.02376
AS814_CmucososEast_Clanatus	AS814	CmucososEast_S15	Clanatus_S49	466	219	0.360584	0.360584	0.0511004	7.05638
AS814_CmucososEast_Clanatus	AS814	CmucososEast_S15	Clanatus_S55	462	207	0.381166	0.381166	0.0534731	7.12818
AS814_CmucososEast_Clanatus	AS814	CmucososEast_S15	Clanatus_S57	464	214	0.368732	0.368732	0.051726	7.12855
AS814_CmucososEast_Clanatus	AS814	CmucososEast_S15	Clanatus_S60	475	224	0.359084	0.359084	0.0503417	7.13293
AS814_CmucososEast_Clanatus	AS814	CmucososEast_S15	Clanatus_S23	471	218	0.367199	0.367199	0.0510794	7.18878
AS814_CmucososEast_Clanatus	AS814	CmucososEast_S15	Clanatus_S32	482	218	0.377143	0.377143	0.0510199	7.39207
AS814_CmucososEast_Clanatus	AS814	CmucososEast_S15	Clanatus_S52	479	208	0.394469	0.394469	0.0529043	7.45627
AS814_CmucososEast_Clanatus	AS814	CmucososEast_S15	Clanatus_S2	470	211	0.380323	0.380323	0.051	7.45732
AS814_CmucososEast_Clanatus	AS814	CmucososEast_S15	Clanatus_S63	473	209	0.387097	0.387097	0.0516428	7.49566
Ccordo_Clanatus_AS814	Ccordo_S27	Clanatus_S65	AS814	218	560	-0.439589	-0.439589	0.0295315	-14.8854
Ccordo_Clanatus_AS814	Ccordo_S27	Clanatus_S47	AS814	169	335	-0.329365	-0.329365	0.049607	-6.63949
Ccordo_Clanatus_AS814	Ccordo_S27	Clanatus_SIlber19	AS814	169	273	-0.235294	-0.235294	0.0416874	-5.64425
Ccordo_Clanatus_Camarus	Ccordo_S27	Clanatus_S65	Camarus_S43	12345	25032	-0.339433	-0.339433	0.0100871	-33.6503
Ccordo_Clanatus_Camarus	Ccordo_S27	Clanatus_S47	Camarus_S35	7272	15200	-0.352795	-0.352795	0.0109892	-32.1038
Ccordo_Clanatus_Camarus	Ccordo_S27	Clanatus_S47	Camarus_S34	6951	14853	-0.362411	-0.362411	0.0114291	-31.7095
Ccordo_Clanatus_Camarus	Ccordo_S27	Clanatus_S65	Camarus_Renner&Silber2866	12259	24976	-0.341533	-0.341533	0.0110339	-30.953
Ccordo_Clanatus_Camarus	Ccordo_S27	Clanatus_S47	Camarus_S26	7354	15604	-0.359352	-0.359352	0.0116662	-30.8027
Ccordo_Clanatus_Camarus	Ccordo_S27	Clanatus_S47	Camarus_S43	7273	15231	-0.353626	-0.353626	0.0114841	-30.7926
Ccordo_Clanatus_Camarus	Ccordo_S27	Clanatus_S47	Camarus_S7	7003	15050	-0.364894	-0.364894	0.0122107	-29.883
Ccordo_Clanatus_Camarus	Ccordo_S27	Clanatus_S65	Camarus_S35	12892	25014	-0.319791	-0.319791	0.0108139	-29.5722
Ccordo_Clanatus_Camarus	Ccordo_S27	Clanatus_S47	Camarus_S19	7469	15750	-0.356648	-0.356648	0.0120714	-29.5449
Ccordo_Clanatus_Camarus	Ccordo_S27	Clanatus_S65	Camarus_S21	13242	25914	-0.323629	-0.323629	0.0114659	-28.2254
Ccordo_Clanatus_Camarus	Ccordo_S27	Clanatus_S65	Camarus_S34	12999	24522	-0.307108	-0.307108	0.0109142	-28.1383
Ccordo_Clanatus_Camarus	Ccordo_S27	Clanatus_S47	Camarus_S10	7463	16254	-0.370662	-0.370662	0.0133192	-27.8292
Ccordo_Clanatus_Camarus	Ccordo_S27	Clanatus_S47	Camarus_S21	7495	15887	-0.358909	-0.358909	0.0131231	-27.3493
Ccordo_Clanatus_Camarus	Ccordo_S27	Clanatus_S65	Camarus_S19	13035	26032	-0.332685	-0.332685	0.0123086	-27.0287
Ccordo_Clanatus_Camarus	Ccordo_S27	Clanatus_S47	Camarus_Renner&Silber2866	7242	14996	-0.348682	-0.348682	0.0133613	-26.0965
Ccordo_Clanatus_Camarus	Ccordo_S27	Clanatus_S65	Camarus_S7	13062	25120	-0.315803	-0.315803	0.0121613	-25.9679
Ccordo_Clanatus_Camarus	Ccordo_S27	Clanatus_S65	Camarus_S26	13404	25837	-0.316837	-0.316837	0.0124225	-25.5051
Ccordo_Clanatus_Camarus	Ccordo_S27	Clanatus_S65	Camarus_S10	13490	26340	-0.322621	-0.322621	0.0128807	-25.0468
Ccordo_Clanatus_Camarus	Ccordo_S27	Clanatus_S65	Camarus_S13	15207	26461	-0.270087	-0.270087	0.0175079	-15.4266
Ccordo_Clanatus_Camarus	Ccordo_S27	Clanatus_S67	Camarus_S35	6163	7518	-0.0990425	-0.0990425	0.00873906	-11.3333
Ccordo_Clanatus_Camarus	Ccordo_S27	Clanatus_S4	Camarus_S7	6179	7476	-0.0949835	-0.0949835	0.00895932	-10.6016
Ccordo_Clanatus_Camarus	Ccordo_S27	Clanatus_S67	Camarus_S26	6302	7928	-0.114266	-0.114266	0.0110515	-10.3394
Ccordo_Clanatus_Camarus	Ccordo_S27	Clanatus_SIlber19	Camarus_S21	6869	10372	-0.203179	-0.203179	0.0199024	-10.2087
Ccordo_Clanatus_Camarus	Ccordo_S27	Clanatus_SIlber19	Camarus_S43	6671	9511	-0.175504	-0.175504	0.0172468	-10.176
Ccordo_Clanatus_Camarus	Ccordo_S27	Clanatus_S67	Camarus_S34	5929	7302	-0.103771	-0.103771	0.0102377	-10.1362
Ccordo_Clanatus_Camarus	Ccordo_S27	Clanatus_SIlber19	Camarus_S10	6812	10689	-0.22153	-0.22153	0.0218958	-10.1175
Ccordo_Clanatus_Camarus	Ccordo_S27	Clanatus_SIlber19	Camarus_S26	6691	10368	-0.215546	-0.215546	0.0213225	-10.1089
Ccordo_Clanatus_Camarus	Ccordo_S27	Clanatus_S67	Camarus_S7	5967	7418	-0.108405	-0.108405	0.0107618	-10.0731
Ccordo_Clanatus_Camarus	Ccordo_S27	Clanatus_S67	Camarus_S43	6216	7482	-0.0924222	-0.0924222	0.0092424	-9.99981
Ccordo_Clanatus_Camarus	Ccordo_S27	Clanatus_SIlber19	Camarus_S19	6878	10412	-0.204396	-0.204396	0.0210359	-9.71653
Ccordo_Clanatus_Camarus	Ccordo_S27	Clanatus_S4	Camarus_S26	6494	7808	-0.0918753	-0.0918753	0.00950883	-9.6621
Ccordo_Clanatus_Camarus	Ccordo_S27	Clanatus_SIlber19	Camarus_S7	6509	9801	-0.201839	-0.201839	0.0209386	-9.63961
Ccordo_Clanatus_Camarus	Ccordo_S27	Clanatus_SIlber19	Camarus_S34	6490	9402	-0.183237	-0.183237	0.019036	-9.62578
Ccordo_Clanatus_Camarus	Ccordo_S27	Clanatus_S67	Camarus_S19	6472	7935	-0.101548	-0.101548	0.0107318	-9.46232
Ccordo_Clanatus_Camarus	Ccordo_S27	Clanatus_S67	Camarus_S10	6407	8297	-0.128536	-0.128536	0.0137072	-9.37727
Ccordo_Clanatus_Camarus	Ccordo_S27	Clanatus_SIlber19	Camarus_S35	6672	9533	-0.17655	-0.17655	0.0190932	-9.24675
Ccordo_Clanatus_Camarus	Ccordo_S27	Clanatus_S4	Camarus_S43	6331	7540	-0.0871603	-0.0871603	0.00950491	-9.17003
Ccordo_Clanatus_Camarus	Ccordo_S27	Clanatus_S49	Camarus_S35	6166	7450	-0.0943008	-0.0943008	0.0103208	-9.13701
Ccordo_Clanatus_Camarus	Ccordo_S27	Clanatus_S32	Camarus_S35	6106	7466	-0.100206	-0.100206	0.010971	-9.13378
Ccordo_Clanatus_Camarus	Ccordo_S27	Clanatus_S4	Camarus_S35	6289	7530	-0.0898039	-0.0898039	0.00986306	-9.10508
Ccordo_Clanatus_Camarus	Ccordo_S27	Clanatus_S4	Camarus_S19	6647	7855	-0.0832989	-0.0832989	0.00927113	-8.98476
Ccordo_Clanatus_Camarus	Ccordo_S27	Clanatus_S49	Camarus_S7	6123	7327	-0.0895167	-0.0895167	0.0100943	-8.86802
Ccordo_Clanatus_Camarus	Ccordo_S27	Clanatus_S67	Camarus_S21	6427	8063	-0.112906	-0.112906	0.0127373	-8.86416
Ccordo_Clanatus_Camarus	Ccordo_S27	Clanatus_S49	Camarus_S26	6415	7671	-0.0891665	-0.0891665	0.0102414	-8.70647
Ccordo_Clanatus_Camarus	Ccordo_S27	Clanatus_SIlber19	Camarus_Renner&Silber2866	6877	9488	-0.159548	-0.159548	0.0184246	-8.6595
Ccordo_Clanatus_Camarus	Ccordo_S27	Clanatus_S4	Camarus_S21	6545	7990	-0.0994152	-0.0994152	0.0115279	-8.62389
Ccordo_Clanatus_Camarus	Ccordo_S27	Clanatus_S49	Camarus_S10	6443	8046	-0.110636	-0.110636	0.012907	-8.57172
Ccordo_Clanatus_Camarus	Ccordo_S27	Clanatus_S4	Camarus_S34	6169	7375	-0.0890431	-0.0890431	0.0107706	-8.26728
Ccordo_Clanatus_Camarus	Ccordo_S27	Clanatus_S49	Camarus_S21	6503	7886	-0.0961151	-0.0961151	0.0118878	-8.08517
Ccordo_Clanatus_Camarus	Ccordo_S27	Clanatus_S47	Camarus_S13	10379	16359	-0.223652	-0.223652	0.027771	-8.05342
Ccordo_Clanatus_Camarus	Ccordo_S27	Clanatus_S49	Camarus_S19	6509	7714	-0.0847219	-0.0847219	0.0105607	-8.0224
Ccordo_Clanatus_Camarus	Ccordo_S27	Clanatus_S32	Camarus_S10	6411	8396	-0.134058	-0.134058	0.016863	-7.94983
Ccordo_Clanatus_Camarus	Ccordo_S27	Clanatus_S32	Camarus_S43	6269	7360	-0.0800499	-0.0800499	0.0102298	-7.8252
Ccordo_Clanatus_Camarus	Ccordo_S27	Clanatus_S32	Camarus_S26	6308	7971	-0.116465	-0.116465	0.0152609	-7.63156
Ccordo_Clanatus_Camarus	Ccordo_S27	Clanatus_S4	Camarus_S10	6617	8234	-0.108882	-0.108882	0.0143897	-7.56665
Ccordo_Clanatus_Camarus	Ccordo_S27	Clanatus_S49	Camarus_S34	6177	7242	-0.0793651	-0.0793651	0.0105761	-7.50421
Ccordo_Clanatus_Camarus	Ccordo_S27	Clanatus_S32	Camarus_S21	6438	8081	-0.113162	-0.113162	0.0152532	-7.41892
Ccordo_Clanatus_Camarus	Ccordo_S27	Clanatus_S32	Camarus_S34	6131	7250	-0.083626	-0.083626	0.0112985	-7.40154
Ccordo_Clanatus_Camarus	Ccordo_S27	Clanatus_S32	Camarus_S7	6066	7519	-0.106956	-0.106956	0.0146742	-7.2887
Ccordo_Clanatus_Camarus	Ccordo_S27	Clanatus_S49	Camarus_S43	6391	7393	-0.072693	-0.072693	0.010116	-7.18592
Ccordo_Clanatus_Camarus	Ccordo_200	Clanatus_SIlber19	Camarus_S43	7398	9240	-0.11071	-0.11071	0.0154337	-7.17331
Ccordo_Clanatus_Camarus	Ccordo_S27	Clanatus_S4	Camarus_Renner&Silber2866	6211	7401	-0.0874229	-0.0874229	0.0127728	-6.84446
Ccordo_Clanatus_Camarus	Ccordo_200	Clanatus_SIlber19	Camarus_Renner&Silber2866	7496	9501	-0.117962	-0.117962	0.0173183	-6.81142
Ccordo_Clanatus_Camarus	Ccordo_S27	Clanatus_S32	Camarus_S19	6472	7974	-0.103973	-0.103973	0.0153054	-6.79323
Ccordo_Clanatus_Camarus	Ccordo_200	Clanatus_SIlber19	Camarus_S26	7518	9961	-0.139768	-0.139768	0.0212157	-6.58794
Ccordo_Clanatus_Camarus	Ccordo_200	Clanatus_SIlber19	Camarus_S21	7677	9952	-0.129049	-0.129049	0.0196493	-6.56758
Ccordo_Clanatus_Camarus	Ccordo_200	Clanatus_SIlber19	Camarus_S10	7695	10270	-0.143334	-0.143334	0.0218587	-6.55731
Ccordo_Clanatus_Camarus	Ccordo_S27	Clanatus_S32	Camarus_Renner&Silber2866	6105	7266	-0.0868297	-0.0868297	0.0134974	-6.43305
Ccordo_Clanatus_Camarus	Ccordo_200	Clanatus_SIlber19	Camarus_S35	7375	9226	-0.111499	-0.111499	0.0173841	-6.41387
Ccordo_Clanatus_Camarus	Ccordo_S27	Clanatus_S67	Camarus_Renner&Silber2866	6227	7348	-0.0825783	-0.0825783	0.012929	-6.38705
Ccordo_Clanatus_Camarus	Ccordo_200	Clanatus_SIlber19	Camarus_S19	7668	10046	-0.134244	-0.134244	0.0211897	-6.33536
Ccordo_Clanatus_Camarus	Ccordo_200	Clanatus_SIlber19	Camarus_S34	7200	8941	-0.107862	-0.107862	0.0172264	-6.26145
Ccordo_Clanatus_Camarus	Ccordo_S27	Clanatus_S49	Camarus_Renner&Silber2866	6169	7265	-0.081584	-0.081584	0.0132489	-6.1578
Ccordo_Clanatus_Camarus	Ccordo_200	Clanatus_SIlber19	Camarus_S7	7279	9372	-0.125698	-0.125698	0.0206366	-6.09103
Ccordo_Clanatus_Camarus	Ccordo_S27	Clanatus_S62	Camarus_S7	5889	6661	-0.0615139	-0.0615139	0.0106897	-5.75451
Ccordo_Clanatus_Camarus	Ccordo_S27	Clanatus_S62	Camarus_S21	6223	7174	-0.070986	-0.070986	0.0130284	-5.44855
Ccordo_Clanatus_Camarus	Ccordo_S27	Clanatus_S62	Camarus_S10	6278	7346	-0.0783911	-0.0783911	0.0146084	-5.36618
Ccordo_Clanatus_Camarus	Ccordo_S27	Clanatus_S44	Camarus_S21	6294	7373	-0.0789493	-0.0789493	0.0153713	-5.13616
Ccordo_Clanatus_Camarus	Ccordo_S27	Clanatus_S57	Camarus_S10	6238	7677	-0.103414	-0.103414	0.0201436	-5.13383
Ccordo_Clanatus_Camarus	Ccordo_S27	Clanatus_S44	Camarus_S10	6341	7670	-0.094854	-0.094854	0.0184859	-5.13116
Ccordo_Clanatus_Camarus	Ccordo_S27	Clanatus_S62	Camarus_S26	6164	6987	-0.0625808	-0.0625808	0.012311	-5.08332
Ccordo_Clanatus_Camarus	Ccordo_S27	Clanatus_S62	Camarus_S35	6002	6773	-0.0603523	-0.0603523	0.0118991	-5.07198
Ccordo_Clanatus_Camarus	Ccordo_S27	Clanatus_S57	Camarus_S21	6265	7383	-0.0819168	-0.0819168	0.0168979	-4.84775
Ccordo_Clanatus_Camarus	Ccordo_S27	Clanatus_S44	Camarus_S26	6181	7246	-0.0793178	-0.0793178	0.0164249	-4.82912
Ccordo_Clanatus_Camarus	Ccordo_S27	Clanatus_S57	Camarus_S35	5991	6685	-0.0547491	-0.0547491	0.0113411	-4.82748
Ccordo_Clanatus_Camarus	Ccordo_S27	Clanatus_S60	Camarus_S10	6422	7828	-0.0986667	-0.0986667	0.0206289	-4.78294
Ccordo_Clanatus_Camarus	Ccordo_S27	Clanatus_S44	Camarus_S34	5936	6572	-0.0508475	-0.0508475	0.0106481	-4.77526
Ccordo_Clanatus_Camarus	Ccordo_S27	Clanatus_S44	Camarus_S35	6065	6743	-0.0529357	-0.0529357	0.0111323	-4.75512
Ccordo_Clanatus_Camarus	Ccordo_S27	Clanatus_S36	Camarus_S10	6635	7904	-0.0872825	-0.0872825	0.0184574	-4.72886
Ccordo_Clanatus_Camarus	Ccordo_S27	Clanatus_S60	Camarus_S21	6364	7475	-0.0802804	-0.0802804	0.0173193	-4.63532
Ccordo_Clanatus_Camarus	Ccordo_S27	Clanatus_S60	Camarus_S26	6251	7487	-0.0899694	-0.0899694	0.0194976	-4.61438
Ccordo_Clanatus_Camarus	Ccordo_S27	Clanatus_S57	Camarus_S26	6113	7245	-0.0847432	-0.0847432	0.0183981	-4.60608
Ccordo_Clanatus_Camarus	Ccordo_S27	Clanatus_S62	Camarus_S34	5933	6587	-0.0522364	-0.0522364	0.0115854	-4.50882
Ccordo_Clanatus_Camarus	Ccordo_S27	Clanatus_S36	Camarus_S21	6609	7585	-0.0687615	-0.0687615	0.0154349	-4.45494
Ccordo_Clanatus_Camarus	Ccordo_S27	Clanatus_S44	Camarus_S7	5959	6888	-0.0723126	-0.0723126	0.0162335	-4.45454
Ccordo_Clanatus_Camarus	Ccordo_S27	Clanatus_S62	Camarus_S43	6084	6741	-0.0512281	-0.0512281	0.0115888	-4.42046
Ccordo_Clanatus_Camarus	Ccordo_S27	Clanatus_S57	Camarus_S7	5859	6871	-0.0794973	-0.0794973	0.0180055	-4.41516
Ccordo_Clanatus_Camarus	Ccordo_S27	Clanatus_S36	Camarus_S7	6162	7048	-0.0670704	-0.0670704	0.0153941	-4.35689
Ccordo_Clanatus_Camarus	Ccordo_S27	Clanatus_S36	Camarus_S26	6484	7485	-0.0716587	-0.0716587	0.0164667	-4.35173
Ccordo_Clanatus_Camarus	Ccordo_S27	Clanatus_S57	Camarus_S34	5863	6475	-0.0496028	-0.0496028	0.0114098	-4.34737
Ccordo_Clanatus_Camarus	Ccordo_S27	Clanatus_S46	Camarus_S10	6029	7322	-0.0968467	-0.0968467	0.022575	-4.29
Ccordo_Clanatus_Camarus	Ccordo_50	Clanatus_SIlber19	Camarus_S26	8230	9861	-0.0901553	-0.0901553	0.0212038	-4.25186
Ccordo_Clanatus_Camarus	Ccordo_S27	Clanatus_S36	Camarus_S19	6607	7534	-0.0655541	-0.0655541	0.0157693	-4.15707
Ccordo_Clanatus_Camarus	Ccordo_S27	Clanatus_S36	Camarus_S35	6297	6963	-0.0502262	-0.0502262	0.0121397	-4.13736
Ccordo_Clanatus_Camarus	Ccordo_S27	Clanatus_S57	Camarus_S43	6064	6645	-0.0457156	-0.0457156	0.0110937	-4.12086
Ccordo_Clanatus_Camarus	Ccordo_S27	Clanatus_S62	Camarus_S19	6343	6979	-0.0477406	-0.0477406	0.0116026	-4.11465
Ccordo_Clanatus_Camarus	Ccordo_S27	Clanatus_S61	Camarus_S10	6134	7244	-0.082972	-0.082972	0.0203405	-4.07915
Ccordo_Clanatus_Camarus	Ccordo_S27	Clanatus_S57	Camarus_S19	6277	7285	-0.0743253	-0.0743253	0.0183157	-4.05801
Ccordo_Clanatus_Camarus	Ccordo_S27	Clanatus_S46	Camarus_S26	5886	6949	-0.0828204	-0.0828204	0.0204291	-4.05405
Ccordo_Clanatus_Camarus	Ccordo_S27	Clanatus_S61	Camarus_S21	6077	7030	-0.0727092	-0.0727092	0.018095	-4.01819
Ccordo_Clanatus_Camarus	Ccordo_S27	Clanatus_S61	Camarus_S26	5934	6941	-0.0782136	-0.0782136	0.0195128	-4.00833
Ccordo_Clanatus_Camarus	Ccordo_S27	Clanatus_S60	Camarus_S34	5959	6537	-0.0462548	-0.0462548	0.0115657	-3.99933
Ccordo_Clanatus_Camarus	Ccordo_S27	Clanatus_S60	Camarus_S19	6409	7481	-0.0771778	-0.0771778	0.0193007	-3.99871
Ccordo_Clanatus_Camarus	Ccordo_S27	Clanatus_S56	Camarus_S10	6211	7332	-0.0827734	-0.0827734	0.0209369	-3.95348
Ccordo_Clanatus_Camarus	Ccordo_S27	Clanatus_S36	Camarus_S34	6189	6829	-0.0491627	-0.0491627	0.0124498	-3.94888
Ccordo_Clanatus_Camarus	Ccordo_50	Clanatus_SIlber19	Camarus_S19	8416	9911	-0.0815736	-0.0815736	0.0207076	-3.93931
Ccordo_Clanatus_Camarus	Ccordo_S27	Clanatus_S36	Camarus_S43	6349	6990	-0.0480546	-0.0480546	0.0122062	-3.93689
Ccordo_Clanatus_Camarus	Ccordo_S27	Clanatus_S44	Camarus_S19	6408	7260	-0.0623354	-0.0623354	0.0162532	-3.83526
Ccordo_Clanatus_Camarus	Ccordo_50	Clanatus_SIlber19	Camarus_Renner&Silber2866	8249	9363	-0.0632523	-0.0632523	0.0164979	-3.83396
Ccordo_Clanatus_Camarus	Ccordo_50	Clanatus_SIlber19	Camarus_S10	8551	10087	-0.0824123	-0.0824123	0.022062	-3.73549
Ccordo_Clanatus_Camarus	Ccordo_S27	Clanatus_S44	Camarus_S43	6162	6679	-0.0402617	-0.0402617	0.0107924	-3.73057
Ccordo_Clanatus_Camarus	Ccordo_S27	Clanatus_S60	Camarus_S7	6042	6903	-0.0665122	-0.0665122	0.018242	-3.64609
Ccordo_Clanatus_Camarus	Ccordo_S27	Clanatus_S61	Camarus_S35	5815	6292	-0.0393987	-0.0393987	0.0108896	-3.618
Ccordo_Clanatus_Camarus	Ccordo_50	Clanatus_SIlber19	Camarus_S21	8497	9764	-0.0693828	-0.0693828	0.0194296	-3.57099
Ccordo_Clanatus_Camarus	Ccordo_50	Clanatus_SIlber19	Camarus_S7	8031	9310	-0.0737558	-0.0737558	0.0207543	-3.55376
Ccordo_Clanatus_Camarus	Ccordo_50	Clanatus_SIlber19	Camarus_S43	8154	9091	-0.0543346	-0.0543346	0.0152909	-3.55339
Ccordo_Clanatus_Camarus	Ccordo_S27	Clanatus_S60	Camarus_Renner&Silber2866	6020	6617	-0.0472422	-0.0472422	0.0135597	-3.48402
Ccordo_Clanatus_Camarus	Ccordo_S27	Clanatus_S44	Camarus_Renner&Silber2866	6030	6568	-0.0427052	-0.0427052	0.0122923	-3.47415
Ccordo_Clanatus_Camarus	Ccordo_S27	Clanatus_S61	Camarus_S7	5692	6490	-0.0655065	-0.0655065	0.0189234	-3.46167
Ccordo_Clanatus_Camarus	Ccordo_S27	Clanatus_S60	Camarus_S35	6153	6672	-0.0404678	-0.0404678	0.0117414	-3.44659
Ccordo_Clanatus_Camarus	Ccordo_S27	Clanatus_S56	Camarus_S26	6076	6904	-0.0637904	-0.0637904	0.0188585	-3.38259
Ccordo_Clanatus_Camarus	Ccordo_S27	Clanatus_S46	Camarus_S21	6095	6928	-0.0639638	-0.0639638	0.0191799	-3.33494
Ccordo_Clanatus_Camarus	Ccordo_S27	Clanatus_S56	Camarus_S21	6215	6971	-0.0573335	-0.0573335	0.0173069	-3.31276
Ccordo_Clanatus_Camarus	Ccordo_S27	Clanatus_S63	Camarus_S10	6109	7045	-0.0711571	-0.0711571	0.0217721	-3.26827
Ccordo_Clanatus_Camarus	Ccordo_S27	Clanatus_S57	Camarus_Renner&Silber2866	5994	6507	-0.0410367	-0.0410367	0.0127322	-3.22307
Ccordo_Clanatus_Camarus	Ccordo_S27	Clanatus_S61	Camarus_S19	6117	6916	-0.0613059	-0.0613059	0.0192122	-3.19099
Ccordo_Clanatus_Camarus	Ccordo_S27	Clanatus_S36	Camarus_Renner&Silber2866	6265	6854	-0.0448967	-0.0448967	0.0141142	-3.18096
Ccordo_Clanatus_Camarus	Ccordo_S27	Clanatus_S2	Camarus_S10	6479	7047	-0.0419932	-0.0419932	0.013299	-3.15763
Ccordo_Clanatus_Camarus	Ccordo_S27	Clanatus_S61	Camarus_S34	5705	6104	-0.0337878	-0.0337878	0.0108379	-3.11755
Ccordo_Clanatus_Camarus	Ccordo_50	Clanatus_SIlber19	Camarus_S34	7991	8888	-0.053143	-0.053143	0.0170561	-3.11578
Ccordo_Clanatus_Camarus	Ccordo_50	Clanatus_SIlber19	Camarus_S35	8140	9045	-0.0526622	-0.0526622	0.0169317	-3.11028
Ccordo_Clanatus_Camarus	Ccordo_S27	Clanatus_S2	Camarus_S26	6326	6755	-0.0327957	-0.0327957	0.010717	-3.06014
Ccordo_Clanatus_Camarus	Ccordo_S27	Clanatus_S55	Camarus_S26	6014	6438	-0.0340507	-0.0340507	0.0111933	-3.04207
Ccordo_Clanatus_Camarus	Ccordo_S27	Clanatus_S52	Camarus_S43	7633	6091	0.112358	0.112358	0.036934	3.04213
Ccordo_Clanatus_Camarus	Ccordo_S27	Clanatus_S52	Camarus_Renner&Silber2866	7713	5953	0.128787	0.128787	0.041253	3.12187
Ccordo_Clanatus_Camarus	Ccordo_S27	Clanatus_S55	Camarus_S13	8293	7215	0.0695125	0.0695125	0.0212261	3.27486
Ccordo_Clanatus_Camarus	Ccordo_S27	Clanatus_S32	Camarus_S13	9686	7927	0.0998694	0.0998694	0.0298404	3.34678
Ccordo_Clanatus_Camarus	Ccordo_S27	Clanatus_S49	Camarus_S13	9666	7958	0.0969133	0.0969133	0.026034	3.72257
Ccordo_Clanatus_Camarus	Ccordo_S27	Clanatus_S28	Camarus_S34	8186	6932	0.0829475	0.0829475	0.0215223	3.85402
Ccordo_Clanatus_Camarus	Ccordo_S27	Clanatus_S28	Camarus_Renner&Silber2866	8313	6984	0.0868798	0.0868798	0.0219518	3.95774
Ccordo_Clanatus_Camarus	Ccordo_S27	Clanatus_S28	Camarus_S43	8454	7079	0.0885212	0.0885212	0.0208381	4.24805
Ccordo_Clanatus_Camarus	Ccordo_S27	Clanatus_S28	Camarus_S35	8491	6980	0.0976666	0.0976666	0.0215133	4.53983
Ccordo_Clanatus_Camarus	Ccordo_S27	Clanatus_S44	Camarus_S13	9395	7419	0.117521	0.117521	0.0245795	4.78126
Ccordo_Clanatus_Camarus	Ccordo_S27	Clanatus_S62	Camarus_S13	9500	7242	0.13487	0.13487	0.027401	4.92209
Ccordo_Clanatus_Camarus	Ccordo_S27	Clanatus_S60	Camarus_S13	9760	7290	0.144868	0.144868	0.0288939	5.0138
Ccordo_Clanatus_Camarus	Ccordo_S27	Clanatus_S2	Camarus_S13	9208	7286	0.116527	0.116527	0.0223603	5.21134
Ccordo_Clanatus_Camarus	Ccordo_S27	Clanatus_S57	Camarus_S13	9832	7147	0.158137	0.158137	0.0299585	5.27852
Ccordo_Clanatus_Camarus	Ccordo_S27	Clanatus_S56	Camarus_S13	9433	6988	0.148895	0.148895	0.0254815	5.84324
Ccordo_Clanatus_Camarus	Ccordo_S27	Clanatus_S61	Camarus_S13	9591	6636	0.182104	0.182104	0.0294723	6.17881
Ccordo_Clanatus_Camarus	Ccordo_S27	Clanatus_S46	Camarus_S13	9857	6508	0.204644	0.204644	0.0310183	6.59753
Ccordo_Clanatus_Camarus	Ccordo_S27	Clanatus_S63	Camarus_S13	9673	6446	0.200199	0.200199	0.0298876	6.69837
Ccordo_Clanatus_Camarus	Ccordo_S27	Clanatus_S52	Camarus_S13	11570	6694	0.266973	0.266973	0.0383164	6.96761
Ccordo_Clanatus_Cmucosos	Ccordo_S27	Clanatus_S65	Cmucosos_Silber2869	11923	42191	-0.559338	-0.559338	0.00979409	-57.1097
Ccordo_Clanatus_Cmucosos	Ccordo_S27	Clanatus_S65	Cmucosos_S16	6599	18579	-0.475812	-0.475812	0.00872055	-54.5622
Ccordo_Clanatus_Cmucosos	Ccordo_S27	Clanatus_S65	Cmucosos_S37	12307	41686	-0.544126	-0.544126	0.0101146	-53.7962
Ccordo_Clanatus_Cmucosos	Ccordo_S27	Clanatus_S65	Cmucosos_S33	12493	42548	-0.546048	-0.546048	0.0109284	-49.9657
Ccordo_Clanatus_Cmucosos	Ccordo_S27	Clanatus_S65	Cmucosos_S17	14355	41468	-0.485696	-0.485696	0.0136491	-35.5844
Ccordo_Clanatus_Cmucosos	Ccordo_S27	Clanatus_S47	Cmucosos_S33	12245	30445	-0.426329	-0.426329	0.0170465	-25.0097
Ccordo_Clanatus_Cmucosos	Ccordo_S27	Clanatus_S47	Cmucosos_Silber2869	12136	29681	-0.419566	-0.419566	0.0187147	-22.4191
Ccordo_Clanatus_Cmucosos	Ccordo_S27	Clanatus_S47	Cmucosos_S16	5965	12619	-0.35805	-0.35805	0.0164523	-21.7629
Ccordo_Clanatus_Cmucosos	Ccordo_S27	Clanatus_S47	Cmucosos_S37	12166	29341	-0.413786	-0.413786	0.0196505	-21.0573
Ccordo_Clanatus_Cmucosos	Ccordo_S27	Clanatus_SIlber19	Cmucosos_S33	11336	23184	-0.343221	-0.343221	0.0167183	-20.5297
Ccordo_Clanatus_Cmucosos	Ccordo_S27	Clanatus_SIlber19	Cmucosos_S16	5588	9996	-0.282854	-0.282854	0.0139803	-20.2324
Ccordo_Clanatus_Cmucosos	Ccordo_S27	Clanatus_SIlber19	Cmucosos_Silber2869	11282	22815	-0.338241	-0.338241	0.0171004	-19.7797
Ccordo_Clanatus_Cmucosos	Ccordo_S27	Clanatus_SIlber19	Cmucosos_S37	11332	22304	-0.326198	-0.326198	0.0175503	-18.5865
Ccordo_Clanatus_Cmucosos	Ccordo_S27	Clanatus_S28	Cmucosos_S17	9802	26946	-0.466529	-0.466529	0.0294132	-15.8612
Ccordo_Clanatus_Cmucosos	Ccordo_S27	Clanatus_S47	Cmucosos_S17	14227	29111	-0.34344	-0.34344	0.0221351	-15.5156
Ccordo_Clanatus_Cmucosos	Ccordo_S27	Clanatus_S67	Cmucosos_S33	11849	19082	-0.233843	-0.233843	0.0160911	-14.5324
Ccordo_Clanatus_Cmucosos	Ccordo_S27	Clanatus_S28	Cmucosos_S16	5889	10317	-0.273232	-0.273232	0.0211997	-12.8885
Ccordo_Clanatus_Cmucosos	Ccordo_200	Clanatus_SIlber19	Cmucosos_S33	13190	20185	-0.209588	-0.209588	0.0165507	-12.6634
Ccordo_Clanatus_Cmucosos	Ccordo_200	Clanatus_SIlber19	Cmucosos_Silber2869	12883	20958	-0.238616	-0.238616	0.01942	-12.2871
Ccordo_Clanatus_Cmucosos	Ccordo_S27	Clanatus_S28	Cmucosos_Silber2869	11610	24008	-0.348082	-0.348082	0.0286457	-12.1513
Ccordo_Clanatus_Cmucosos	Ccordo_S27	Clanatus_S67	Cmucosos_Silber2869	11806	18367	-0.217446	-0.217446	0.0184506	-11.7853
Ccordo_Clanatus_Cmucosos	Ccordo_200	Clanatus_SIlber19	Cmucosos_S37	12790	20637	-0.23475	-0.23475	0.019997	-11.7393
Ccordo_Clanatus_Cmucosos	Ccordo_S27	Clanatus_SIlber19	Cmucosos_S17	13208	22112	-0.252095	-0.252095	0.0223688	-11.2699
Ccordo_Clanatus_Cmucosos	Ccordo_S27	Clanatus_S28	Cmucosos_S37	12438	23046	-0.298952	-0.298952	0.027504	-10.8694
Ccordo_Clanatus_Cmucosos	Ccordo_50	Clanatus_SIlber19	Cmucosos_S33	14127	20326	-0.179926	-0.179926	0.0172123	-10.4534
Ccordo_Clanatus_Cmucosos	Ccordo_S27	Clanatus_S67	Cmucosos_S16	5716	7917	-0.161446	-0.161446	0.0157181	-10.2714
Ccordo_Clanatus_Cmucosos	Ccordo_S27	Clanatus_S67	Cmucosos_S37	12038	17869	-0.194971	-0.194971	0.0190168	-10.2526
Ccordo_Clanatus_Cmucosos	Ccordo_S27	Clanatus_S32	Cmucosos_S33	12502	18335	-0.189156	-0.189156	0.019154	-9.87551
Ccordo_Clanatus_Cmucosos	Ccordo_50	Clanatus_SIlber19	Cmucosos_S37	13958	20260	-0.184172	-0.184172	0.0191076	-9.63867
Ccordo_Clanatus_Cmucosos	Ccordo_S27	Clanatus_S32	Cmucosos_Silber2869	12161	17763	-0.187208	-0.187208	0.0194663	-9.61702
Ccordo_Clanatus_Cmucosos	Ccordo_S27	Clanatus_S49	Cmucosos_S33	12817	18221	-0.174109	-0.174109	0.0185113	-9.40555
Ccordo_Clanatus_Cmucosos	Ccordo_S27	Clanatus_S32	Cmucosos_S37	12214	17301	-0.172353	-0.172353	0.0183921	-9.37102
Ccordo_Clanatus_Cmucosos	Ccordo_S27	Clanatus_S28	Cmucosos_S33	13534	23095	-0.261023	-0.261023	0.0278686	-9.3662
Ccordo_Clanatus_Cmucosos	Ccordo_50	Clanatus_SIlber19	Cmucosos_Silber2869	14087	20595	-0.187648	-0.187648	0.0202824	-9.25175
Ccordo_Clanatus_Cmucosos	Ccordo_200	Clanatus_SIlber19	Cmucosos_S16	6554	8825	-0.147669	-0.147669	0.0165412	-8.92737
Ccordo_Clanatus_Cmucosos	Ccordo_S27	Clanatus_S44	Cmucosos_S33	12516	17575	-0.168123	-0.168123	0.0191531	-8.77787
Ccordo_Clanatus_Cmucosos	Ccordo_S27	Clanatus_S62	Cmucosos_S33	12524	17742	-0.172405	-0.172405	0.0198119	-8.70208
Ccordo_Clanatus_Cmucosos	Ccordo_S27	Clanatus_S4	Cmucosos_S33	12692	18498	-0.186149	-0.186149	0.0213982	-8.69931
Ccordo_Clanatus_Cmucosos	Ccordo_S27	Clanatus_S46	Cmucosos_S33	12286	17478	-0.174439	-0.174439	0.020149	-8.65745
Ccordo_Clanatus_Cmucosos	Ccordo_S27	Clanatus_S32	Cmucosos_S16	5995	7697	-0.124306	-0.124306	0.0152081	-8.17368
Ccordo_Clanatus_Cmucosos	Ccordo_S27	Clanatus_S57	Cmucosos_S33	12675	17440	-0.158227	-0.158227	0.0194241	-8.1459
Ccordo_Clanatus_Cmucosos	Ccordo_S27	Clanatus_S2	Cmucosos_S33	12626	17622	-0.165168	-0.165168	0.0204597	-8.07285
Ccordo_Clanatus_Cmucosos	Ccordo_S27	Clanatus_S36	Cmucosos_S33	13006	18169	-0.165613	-0.165613	0.0207865	-7.96735
Ccordo_Clanatus_Cmucosos	Ccordo_S27	Clanatus_S46	Cmucosos_Silber2869	11925	17145	-0.179567	-0.179567	0.0225444	-7.965
Ccordo_Clanatus_Cmucosos	Ccordo_S27	Clanatus_S60	Cmucosos_S33	12712	17370	-0.154843	-0.154843	0.0199411	-7.76504
Ccordo_Clanatus_Cmucosos	Ccordo_S27	Clanatus_S61	Cmucosos_S33	12604	16913	-0.145984	-0.145984	0.0189849	-7.68945
Ccordo_Clanatus_Cmucosos	Ccordo_S27	Clanatus_S56	Cmucosos_S33	12517	16817	-0.146588	-0.146588	0.0191147	-7.66883
Ccordo_Clanatus_Cmucosos	Ccordo_S27	Clanatus_S62	Cmucosos_Silber2869	12424	16980	-0.154945	-0.154945	0.0206256	-7.51227
Ccordo_Clanatus_Cmucosos	Ccordo_50	Clanatus_SIlber19	Cmucosos_S16	6989	8888	-0.119607	-0.119607	0.0159439	-7.50173
Ccordo_Clanatus_Cmucosos	Ccordo_S27	Clanatus_S44	Cmucosos_Silber2869	12372	16916	-0.155149	-0.155149	0.0206991	-7.49544
Ccordo_Clanatus_Cmucosos	Ccordo_S27	Clanatus_S44	Cmucosos_S37	12426	16474	-0.140069	-0.140069	0.0187981	-7.45125
Ccordo_Clanatus_Cmucosos	Ccordo_S27	Clanatus_S4	Cmucosos_Silber2869	12584	17789	-0.171369	-0.171369	0.0231185	-7.41264
Ccordo_Clanatus_Cmucosos	Ccordo_S27	Clanatus_S62	Cmucosos_S37	12383	16665	-0.147411	-0.147411	0.019938	-7.39349
Ccordo_Clanatus_Cmucosos	Ccordo_S27	Clanatus_S4	Cmucosos_S16	6037	7860	-0.131179	-0.131179	0.0179678	-7.3008
Ccordo_Clanatus_Cmucosos	Ccordo_S27	Clanatus_S63	Cmucosos_S33	12424	16711	-0.147143	-0.147143	0.0203978	-7.21366
Ccordo_Clanatus_Cmucosos	Ccordo_S27	Clanatus_S49	Cmucosos_Silber2869	12913	17368	-0.147122	-0.147122	0.0206115	-7.13785
Ccordo_Clanatus_Cmucosos	Ccordo_S27	Clanatus_S57	Cmucosos_Silber2869	12410	16956	-0.154805	-0.154805	0.0218937	-7.07077
Ccordo_Clanatus_Cmucosos	Ccordo_S27	Clanatus_S49	Cmucosos_S16	6189	7706	-0.109176	-0.109176	0.0156065	-6.99552
Ccordo_Clanatus_Cmucosos	Ccordo_S27	Clanatus_S57	Cmucosos_S37	12346	16740	-0.151069	-0.151069	0.0216442	-6.97966
Ccordo_Clanatus_Cmucosos	Ccordo_200	Clanatus_SIlber19	Cmucosos_S17	14407	21024	-0.186757	-0.186757	0.026949	-6.93004
Ccordo_Clanatus_Cmucosos	Ccordo_S27	Clanatus_S60	Cmucosos_Silber2869	12462	16862	-0.150048	-0.150048	0.0217579	-6.89625
Ccordo_Clanatus_Cmucosos	Ccordo_S27	Clanatus_S46	Cmucosos_S37	11996	16743	-0.165176	-0.165176	0.0240297	-6.87384
Ccordo_Clanatus_Cmucosos	Ccordo_S27	Clanatus_S4	Cmucosos_S37	12740	17360	-0.153488	-0.153488	0.022492	-6.82413
Ccordo_Clanatus_Cmucosos	Ccordo_S27	Clanatus_S44	Cmucosos_S16	5929	7371	-0.108421	-0.108421	0.0160518	-6.75446
Ccordo_Clanatus_Cmucosos	Ccordo_50	Clanatus_SIlber19	Cmucosos_S17	15210	21094	-0.162076	-0.162076	0.0242074	-6.6953
Ccordo_Clanatus_Cmucosos	Ccordo_S27	Clanatus_S61	Cmucosos_Silber2869	12333	16447	-0.142947	-0.142947	0.0214127	-6.67579
Ccordo_Clanatus_Cmucosos	Ccordo_S27	Clanatus_S57	Cmucosos_S16	5925	7396	-0.110427	-0.110427	0.0166035	-6.65085
Ccordo_Clanatus_Cmucosos	Ccordo_S27	Clanatus_S56	Cmucosos_Silber2869	12371	16161	-0.132833	-0.132833	0.0206555	-6.43089
Ccordo_Clanatus_Cmucosos	Ccordo_S27	Clanatus_S2	Cmucosos_S16	5917	7442	-0.114155	-0.114155	0.0177695	-6.42421
Ccordo_Clanatus_Cmucosos	Ccordo_S27	Clanatus_S63	Cmucosos_Silber2869	12217	16259	-0.141944	-0.141944	0.0221903	-6.39669
Ccordo_Clanatus_Cmucosos	Ccordo_S27	Clanatus_S60	Cmucosos_S16	5983	7494	-0.112117	-0.112117	0.0176108	-6.36636
Ccordo_Clanatus_Cmucosos	Ccordo_S27	Clanatus_S36	Cmucosos_S16	6176	7755	-0.113344	-0.113344	0.017971	-6.30706
Ccordo_Clanatus_Cmucosos	Ccordo_S27	Clanatus_S46	Cmucosos_S16	5832	7325	-0.113476	-0.113476	0.0182365	-6.22244
Ccordo_Clanatus_Cmucosos	Ccordo_S27	Clanatus_S2	Cmucosos_Silber2869	12574	16705	-0.141091	-0.141091	0.0227128	-6.21196
Ccordo_Clanatus_Cmucosos	Ccordo_S27	Clanatus_S49	Cmucosos_S37	12945	16889	-0.132198	-0.132198	0.0214612	-6.15987
Ccordo_Clanatus_Cmucosos	Ccordo_S27	Clanatus_S60	Cmucosos_S37	12558	16520	-0.136254	-0.136254	0.0221233	-6.15886
Ccordo_Clanatus_Cmucosos	Ccordo_S27	Clanatus_S36	Cmucosos_Silber2869	13016	17426	-0.144866	-0.144866	0.0242551	-5.97257
Ccordo_Clanatus_Cmucosos	Ccordo_S27	Clanatus_S62	Cmucosos_S16	6081	7389	-0.0971047	-0.0971047	0.0163957	-5.92258
Ccordo_Clanatus_Cmucosos	Ccordo_S27	Clanatus_S61	Cmucosos_S37	12436	16072	-0.127543	-0.127543	0.0215615	-5.91533
Ccordo_Clanatus_Cmucosos	Ccordo_S27	Clanatus_S61	Cmucosos_S16	5918	7192	-0.0971777	-0.0971777	0.0167511	-5.80127
Ccordo_Clanatus_Cmucosos	Ccordo_S27	Clanatus_S52	Cmucosos_S33	12937	18876	-0.186685	-0.186685	0.0333184	-5.60305
Ccordo_Clanatus_Cmucosos	Ccordo_S27	Clanatus_S36	Cmucosos_S37	13124	17104	-0.131666	-0.131666	0.0238566	-5.51906
Ccordo_Clanatus_Cmucosos	Ccordo_S27	Clanatus_S67	Cmucosos_S17	13807	17804	-0.126443	-0.126443	0.0230442	-5.48699
Ccordo_Clanatus_Cmucosos	Ccordo_S27	Clanatus_S56	Cmucosos_S37	12509	15629	-0.110882	-0.110882	0.0203534	-5.44784
Ccordo_Clanatus_Cmucosos	Ccordo_S27	Clanatus_S56	Cmucosos_S16	5948	7062	-0.0856264	-0.0856264	0.015774	-5.42833
Ccordo_Clanatus_Cmucosos	Ccordo_S27	Clanatus_S52	Cmucosos_Silber2869	12599	18458	-0.188653	-0.188653	0.0353112	-5.34259
Ccordo_Clanatus_Cmucosos	Ccordo_S27	Clanatus_S52	Cmucosos_S37	12613	18295	-0.183836	-0.183836	0.0350068	-5.25144
Ccordo_Clanatus_Cmucosos	Ccordo_S27	Clanatus_S2	Cmucosos_S37	12767	16220	-0.119122	-0.119122	0.0229656	-5.18699
Ccordo_Clanatus_Cmucosos	Ccordo_S27	Clanatus_S52	Cmucosos_S16	6080	8048	-0.139298	-0.139298	0.0276866	-5.03125
Ccordo_Clanatus_Cmucosos	Ccordo_S27	Clanatus_S63	Cmucosos_S37	12480	15740	-0.115521	-0.115521	0.0236156	-4.89172
Ccordo_Clanatus_Cmucosos	Ccordo_S27	Clanatus_S63	Cmucosos_S16	5950	7049	-0.084545	-0.084545	0.0180944	-4.67244
Ccordo_Clanatus_Cmucosos	Ccordo_S27	Clanatus_S55	Cmucosos_S33	13027	16540	-0.118815	-0.118815	0.0260519	-4.5607
Ccordo_Clanatus_Cmucosos	Ccordo_S27	Clanatus_S55	Cmucosos_S16	6191	7059	-0.0655094	-0.0655094	0.0214396	-3.05553
Ccordo_Clanatus_Cmucosos	Ccordo_S27	Clanatus_S55	Cmucosos_S37	13107	15429	-0.0813709	-0.0813709	0.0268753	-3.02772
Ccordo_Clanatus_Cmucosos	Ccordo_S27	Clanatus_S32	Cmucosos_S17	14743	16784	-0.0647382	-0.0647382	0.0213967	-3.02561
Ccordo_Clanatus_Cmucosos	Ccordo_S27	Clanatus_S55	Cmucosos_Silber2869	13175	15677	-0.0867184	-0.0867184	0.0288428	-3.00658
Ccordo_Clanatus_Cmucosos	Ccordo_S27	Clanatus_S40	Cmucosos_S17	18473	14401	0.123867	0.123867	0.0318152	3.89332
Ccordo_Clanatus_UMB6	Ccordo_S27	Clanatus_S65	UMB6	7989	23676	-0.495405	-0.495405	0.00942482	-52.5639
Ccordo_Clanatus_UMB6	Ccordo_S27	Clanatus_S47	UMB6	6491	14995	-0.395793	-0.395793	0.01716	-23.0648
Ccordo_Clanatus_UMB6	Ccordo_S27	Clanatus_SIlber19	UMB6	6244	11680	-0.303281	-0.303281	0.0157407	-19.2672
Ccordo_Clanatus_UMB6	Ccordo_200	Clanatus_SIlber19	UMB6	7280	10600	-0.185682	-0.185682	0.0166917	-11.1242
Ccordo_Clanatus_UMB6	Ccordo_S27	Clanatus_S32	UMB6	6495	8898	-0.15611	-0.15611	0.0143855	-10.8519
Ccordo_Clanatus_UMB6	Ccordo_S27	Clanatus_S67	UMB6	6450	8600	-0.142857	-0.142857	0.0137989	-10.3528
Ccordo_Clanatus_UMB6	Ccordo_S27	Clanatus_S4	UMB6	6809	8880	-0.132003	-0.132003	0.0142204	-9.28266
Ccordo_Clanatus_UMB6	Ccordo_S27	Clanatus_S49	UMB6	6645	8665	-0.13194	-0.13194	0.0149798	-8.80785
Ccordo_Clanatus_UMB6	Ccordo_50	Clanatus_SIlber19	UMB6	8077	10670	-0.138316	-0.138316	0.0157498	-8.78205
Ccordo_Clanatus_UMB6	Ccordo_S27	Clanatus_S36	UMB6	6819	8719	-0.122281	-0.122281	0.0149952	-8.15467
Ccordo_Clanatus_UMB6	Ccordo_S27	Clanatus_S62	UMB6	6622	8412	-0.119064	-0.119064	0.0147191	-8.08906
Ccordo_Clanatus_UMB6	Ccordo_S27	Clanatus_S44	UMB6	6567	8301	-0.116626	-0.116626	0.0156786	-7.43854
Ccordo_Clanatus_UMB6	Ccordo_S27	Clanatus_S2	UMB6	6735	8339	-0.106408	-0.106408	0.0156102	-6.81659
Ccordo_Clanatus_UMB6	Ccordo_S27	Clanatus_S60	UMB6	6608	8345	-0.116164	-0.116164	0.0175676	-6.6124
Ccordo_Clanatus_UMB6	Ccordo_S27	Clanatus_S56	UMB6	6496	7967	-0.101708	-0.101708	0.015734	-6.46419
Ccordo_Clanatus_UMB6	Ccordo_S27	Clanatus_S57	UMB6	6706	8333	-0.108185	-0.108185	0.0176021	-6.14617
Ccordo_Clanatus_UMB6	Ccordo_S27	Clanatus_S46	UMB6	6506	8060	-0.106687	-0.106687	0.0176745	-6.03619
Ccordo_Clanatus_UMB6	Ccordo_S27	Clanatus_S61	UMB6	6599	7990	-0.0953458	-0.0953458	0.0173847	-5.48448
Ccordo_Clanatus_UMB6	Ccordo_S27	Clanatus_S52	UMB6	6580	9279	-0.170187	-0.170187	0.032058	-5.30872
Ccordo_Clanatus_UMB6	Ccordo_S27	Clanatus_S55	UMB6	6715	7954	-0.0844638	-0.0844638	0.0169325	-4.98827
Ccordo_Clanatus_UMB6	Ccordo_S27	Clanatus_S63	UMB6	6586	7799	-0.0843239	-0.0843239	0.0175252	-4.81159
Ccordo_Clanatus_UMB6	Ccordo_S27	Clanatus_S28	UMB6	8238	10189	-0.105877	-0.105877	0.0227774	-4.64835
Ccordo_Cmucosos_AS814	Ccordo_200	Cmucosos_Silber2869	AS814	316	208	0.206107	0.206107	0.0458355	4.49666
Ccordo_Cmucosos_AS814	Ccordo_S27	Cmucosos_S33	AS814	291	176	0.246253	0.246253	0.0512544	4.80452
Ccordo_Cmucosos_AS814	Ccordo_50	Cmucosos_Silber2869	AS814	309	190	0.238477	0.238477	0.0438617	5.43703
Ccordo_Cmucosos_AS814	Ccordo_S27	Cmucosos_S37	AS814	303	156	0.320261	0.320261	0.0532554	6.01369
Ccordo_Cmucosos_Camarus	Ccordo_S27	Cmucosos_Silber2869	Camarus_S13	8194	10890	-0.14127	-0.14127	0.0255236	-5.53488
Ccordo_Cmucosos_Camarus	Ccordo_200	Cmucosos_Silber2869	Camarus_S13	9348	11088	-0.0851439	-0.0851439	0.0279742	-3.04366
Ccordo_Cmucosos_Camarus	Ccordo_S27	Cmucosos_Silber2869	Camarus_S21	9494	7787	0.098779	0.098779	0.0298326	3.31111
Ccordo_Cmucosos_Camarus	Ccordo_200	Cmucosos_Silber2869	Camarus_Renner&Silber2866	8985	7657	0.0797981	0.0797981	0.0209099	3.81629
Ccordo_Cmucosos_Camarus	Ccordo_S27	Cmucosos_S33	Camarus_S7	8058	6612	0.0985685	0.0985685	0.0244821	4.02614
Ccordo_Cmucosos_Camarus	Ccordo_200	Cmucosos_Silber2869	Camarus_S43	8895	7527	0.0833029	0.0833029	0.0191953	4.33976
Ccordo_Cmucosos_Camarus	Ccordo_S27	Cmucosos_S33	Camarus_S26	8690	6958	0.110685	0.110685	0.0253596	4.36463
Ccordo_Cmucosos_Camarus	Ccordo_S27	Cmucosos_S33	Camarus_Renner&Silber2866	8024	6449	0.108823	0.108823	0.0241699	4.50243
Ccordo_Cmucosos_Camarus	Ccordo_S27	Cmucosos_S33	Camarus_S10	9030	7176	0.114402	0.114402	0.0252227	4.53568
Ccordo_Cmucosos_Camarus	Ccordo_200	Cmucosos_Silber2869	Camarus_S34	8601	7200	0.0886653	0.0886653	0.0190414	4.65645
Ccordo_Cmucosos_Camarus	Ccordo_S27	Cmucosos_S33	Camarus_S19	8935	7070	0.116526	0.116526	0.0250204	4.65725
Ccordo_Cmucosos_Camarus	Ccordo_200	Cmucosos_Silber2869	Camarus_S35	8946	7439	0.0919744	0.0919744	0.0192757	4.77153
Ccordo_Cmucosos_Camarus	Ccordo_S27	Cmucosos_S33	Camarus_S34	7969	6379	0.110817	0.110817	0.0222312	4.98474
Ccordo_Cmucosos_Camarus	Ccordo_200	Cmucosos_Silber2869	Camarus_S7	8842	7285	0.0965462	0.0965462	0.0190619	5.06487
Ccordo_Cmucosos_Camarus	Ccordo_S27	Cmucosos_S33	Camarus_S43	8203	6551	0.11197	0.11197	0.0219424	5.10288
Ccordo_Cmucosos_Camarus	Ccordo_S27	Cmucosos_S33	Camarus_S35	8195	6460	0.11839	0.11839	0.0220715	5.36392
Ccordo_Cmucosos_Camarus	Ccordo_200	Cmucosos_Silber2869	Camarus_S26	9502	7538	0.115258	0.115258	0.0209674	5.49703
Ccordo_Cmucosos_Camarus	Ccordo_S27	Cmucosos_S33	Camarus_S21	9765	6890	0.172621	0.172621	0.0306358	5.63461
Ccordo_Cmucosos_Camarus	Ccordo_200	Cmucosos_Silber2869	Camarus_S19	9783	7710	0.118504	0.118504	0.0206619	5.73542
Ccordo_Cmucosos_Camarus	Ccordo_200	Cmucosos_Silber2869	Camarus_S10	9899	7689	0.125654	0.125654	0.0207637	6.05162
Ccordo_Cmucosos_Camarus	Ccordo_200	Cmucosos_Silber2869	Camarus_S21	10539	7553	0.165045	0.165045	0.0263008	6.27529
Ccordo_Cmucosos_Camarus	Ccordo_50	Cmucosos_Silber2869	Camarus_Renner&Silber2866	9896	7674	0.126466	0.126466	0.0177017	7.14426
Ccordo_Cmucosos_Camarus	Ccordo_S27	Cmucosos_S37	Camarus_S34	7690	5719	0.146991	0.146991	0.0204727	7.17985
Ccordo_Cmucosos_Camarus	Ccordo_S27	Cmucosos_S37	Camarus_S10	8787	6308	0.164227	0.164227	0.0223084	7.36164
Ccordo_Cmucosos_Camarus	Ccordo_50	Cmucosos_Silber2869	Camarus_S34	9526	7305	0.131959	0.131959	0.0177047	7.45333
Ccordo_Cmucosos_Camarus	Ccordo_50	Cmucosos_Silber2869	Camarus_S43	9838	7558	0.131065	0.131065	0.0175558	7.4656
Ccordo_Cmucosos_Camarus	Ccordo_S27	Cmucosos_S37	Camarus_S7	7899	5741	0.158211	0.158211	0.0210962	7.4995
Ccordo_Cmucosos_Camarus	Ccordo_S27	Cmucosos_S37	Camarus_S43	7995	5867	0.153513	0.153513	0.0199239	7.70498
Ccordo_Cmucosos_Camarus	Ccordo_S27	Cmucosos_S37	Camarus_S21	9456	6081	0.217223	0.217223	0.0279855	7.76201
Ccordo_Cmucosos_Camarus	Ccordo_50	Cmucosos_Silber2869	Camarus_S7	9761	7363	0.140037	0.140037	0.0179237	7.81296
Ccordo_Cmucosos_Camarus	Ccordo_50	Cmucosos_Silber2869	Camarus_S26	10354	7595	0.153713	0.153713	0.0196552	7.82048
Ccordo_Cmucosos_Camarus	Ccordo_S27	Cmucosos_S37	Camarus_S35	8032	5831	0.158768	0.158768	0.0202671	7.83377
Ccordo_Cmucosos_Camarus	Ccordo_S27	Cmucosos_S37	Camarus_Renner&Silber2866	7963	5713	0.164522	0.164522	0.0208615	7.88638
Ccordo_Cmucosos_Camarus	Ccordo_S27	Cmucosos_S37	Camarus_S19	8610	6115	0.16944	0.16944	0.0209457	8.08948
Ccordo_Cmucosos_Camarus	Ccordo_50	Cmucosos_Silber2869	Camarus_S19	10683	7745	0.159431	0.159431	0.0196909	8.09672
Ccordo_Cmucosos_Camarus	Ccordo_S27	Cmucosos_S37	Camarus_S26	8463	5989	0.171187	0.171187	0.0210559	8.13013
Ccordo_Cmucosos_Camarus	Ccordo_50	Cmucosos_Silber2869	Camarus_S35	9886	7418	0.142626	0.142626	0.0174404	8.17789
Ccordo_Cmucosos_Camarus	Ccordo_50	Cmucosos_Silber2869	Camarus_S21	11545	7570	0.207952	0.207952	0.0248851	8.35648
Ccordo_Cmucosos_Camarus	Ccordo_50	Cmucosos_Silber2869	Camarus_S10	10963	7707	0.174397	0.174397	0.0197057	8.85011
Ccordo_Cmucosos_Clanatus	Ccordo_S27	Cmucosos_Silber2869	Clanatus_S56	12371	23327	-0.306908	-0.306908	0.0165153	-18.5832
Ccordo_Cmucosos_Clanatus	Ccordo_S27	Cmucosos_Silber2869	Clanatus_S44	12372	23030	-0.301056	-0.301056	0.0162598	-18.5153
Ccordo_Cmucosos_Clanatus	Ccordo_S27	Cmucosos_Silber2869	Clanatus_S65	11923	22951	-0.316224	-0.316224	0.017216	-18.368
Ccordo_Cmucosos_Clanatus	Ccordo_S27	Cmucosos_Silber2869	Clanatus_S32	12161	23320	-0.314506	-0.314506	0.0179501	-17.5211
Ccordo_Cmucosos_Clanatus	Ccordo_S27	Cmucosos_Silber2869	Clanatus_S25	12130	22437	-0.298175	-0.298175	0.0170784	-17.4592
Ccordo_Cmucosos_Clanatus	Ccordo_S27	Cmucosos_Silber2869	SchweinfurthLeaf	11994	21945	-0.293202	-0.293202	0.0168795	-17.3703
Ccordo_Cmucosos_Clanatus	Ccordo_S27	Cmucosos_Silber2869	Clanatus_S11	12032	23048	-0.314025	-0.314025	0.0184596	-17.0114
Ccordo_Cmucosos_Clanatus	Ccordo_S27	Cmucosos_Silber2869	Clanatus_S67	11806	21676	-0.294785	-0.294785	0.0175824	-16.766
Ccordo_Cmucosos_Clanatus	Ccordo_S27	Cmucosos_Silber2869	Clanatus_S60	12462	23288	-0.302825	-0.302825	0.0182421	-16.6004
Ccordo_Cmucosos_Clanatus	Ccordo_S27	Cmucosos_Silber2869	Clanatus_S61	12333	22587	-0.293643	-0.293643	0.0177017	-16.5884
Ccordo_Cmucosos_Clanatus	Ccordo_S27	Cmucosos_Silber2869	Clanatus_SIlber19	11282	21285	-0.307151	-0.307151	0.0185603	-16.5489
Ccordo_Cmucosos_Clanatus	Ccordo_S27	Cmucosos_Silber2869	Clanatus_S63	12217	22703	-0.300286	-0.300286	0.0183775	-16.3399
Ccordo_Cmucosos_Clanatus	Ccordo_S27	Cmucosos_Silber2869	Clanatus_S2	12574	22774	-0.28856	-0.28856	0.017785	-16.2249
Ccordo_Cmucosos_Clanatus	Ccordo_S27	Cmucosos_Silber2869	Clanatus_S46	11925	22634	-0.309876	-0.309876	0.019371	-15.9969
Ccordo_Cmucosos_Clanatus	Ccordo_200	Cmucosos_Silber2869	SchweinfurthLeaf	13243	23893	-0.286784	-0.286784	0.0181944	-15.7622
Ccordo_Cmucosos_Clanatus	Ccordo_S27	Cmucosos_Silber2869	Clanatus_S12	12060	22499	-0.302063	-0.302063	0.0196215	-15.3945
Ccordo_Cmucosos_Clanatus	Ccordo_S27	Cmucosos_Silber2869	Clanatus_S57	12410	22516	-0.289355	-0.289355	0.0190097	-15.2214
Ccordo_Cmucosos_Clanatus	Ccordo_S27	Cmucosos_Silber2869	Clanatus_S47	12136	22408	-0.29736	-0.29736	0.0195457	-15.2135
Ccordo_Cmucosos_Clanatus	Ccordo_200	Cmucosos_Silber2869	Clanatus_S44	13903	24463	-0.275244	-0.275244	0.0181274	-15.1838
Ccordo_Cmucosos_Clanatus	Ccordo_200	Cmucosos_Silber2869	Clanatus_S61	13776	24372	-0.27776	-0.27776	0.0183498	-15.137
Ccordo_Cmucosos_Clanatus	Ccordo_S27	Cmucosos_Silber2869	Clanatus_S52	12599	23037	-0.292906	-0.292906	0.0193978	-15.0999
Ccordo_Cmucosos_Clanatus	Ccordo_S27	Cmucosos_Silber2869	Clanatus_S62	12424	22646	-0.291474	-0.291474	0.0193484	-15.0645
Ccordo_Cmucosos_Clanatus	Ccordo_200	Cmucosos_Silber2869	Clanatus_S56	13937	24630	-0.277258	-0.277258	0.0185247	-14.9669
Ccordo_Cmucosos_Clanatus	Ccordo_S27	Cmucosos_S37	Clanatus_S44	12426	20860	-0.25338	-0.25338	0.0169856	-14.9174
Ccordo_Cmucosos_Clanatus	Ccordo_200	Cmucosos_Silber2869	Clanatus_S67	13502	22651	-0.253063	-0.253063	0.0170715	-14.8237
Ccordo_Cmucosos_Clanatus	Ccordo_200	Cmucosos_Silber2869	Clanatus_S60	13852	24923	-0.285519	-0.285519	0.0195466	-14.6071
Ccordo_Cmucosos_Clanatus	Ccordo_50	Cmucosos_Silber2869	SchweinfurthLeaf	14346	23930	-0.250392	-0.250392	0.017166	-14.5865
Ccordo_Cmucosos_Clanatus	Ccordo_S27	Cmucosos_S33	Clanatus_S56	12517	22471	-0.284498	-0.284498	0.0195547	-14.5488
Ccordo_Cmucosos_Clanatus	Ccordo_S27	Cmucosos_Silber2869	Clanatus_S23	12778	22893	-0.283564	-0.283564	0.0197264	-14.3748
Ccordo_Cmucosos_Clanatus	Ccordo_S27	Cmucosos_S37	Clanatus_S32	12214	21144	-0.267702	-0.267702	0.0187857	-14.2503
Ccordo_Cmucosos_Clanatus	Ccordo_S27	Cmucosos_S37	Clanatus_S56	12509	21104	-0.255705	-0.255705	0.0179927	-14.2116
Ccordo_Cmucosos_Clanatus	Ccordo_S27	Cmucosos_Silber2869	Clanatus_S4	12584	22607	-0.284817	-0.284817	0.0202177	-14.0875
Ccordo_Cmucosos_Clanatus	Ccordo_S27	Cmucosos_S33	Clanatus_S67	11849	20832	-0.274869	-0.274869	0.0196543	-13.9852
Ccordo_Cmucosos_Clanatus	Ccordo_200	Cmucosos_Silber2869	Clanatus_S32	13590	24582	-0.28796	-0.28796	0.0206699	-13.9314
Ccordo_Cmucosos_Clanatus	Ccordo_S27	Cmucosos_S33	Clanatus_S44	12516	22151	-0.27793	-0.27793	0.0199555	-13.9275
Ccordo_Cmucosos_Clanatus	Ccordo_S27	Cmucosos_S33	SchweinfurthLeaf	11988	21089	-0.275146	-0.275146	0.0197589	-13.9252
Ccordo_Cmucosos_Clanatus	Ccordo_S27	Cmucosos_S37	Clanatus_S65	12307	20653	-0.253216	-0.253216	0.0181908	-13.92
Ccordo_Cmucosos_Clanatus	Ccordo_200	Cmucosos_Silber2869	Clanatus_S46	13397	23988	-0.283295	-0.283295	0.0203709	-13.9068
Ccordo_Cmucosos_Clanatus	Ccordo_200	Cmucosos_Silber2869	Clanatus_S63	13852	24116	-0.270333	-0.270333	0.0197702	-13.6738
Ccordo_Cmucosos_Clanatus	Ccordo_S27	Cmucosos_S33	Clanatus_S32	12502	22353	-0.282628	-0.282628	0.020743	-13.6252
Ccordo_Cmucosos_Clanatus	Ccordo_200	Cmucosos_Silber2869	Clanatus_SIlber19	12883	22699	-0.27587	-0.27587	0.0204209	-13.5092
Ccordo_Cmucosos_Clanatus	Ccordo_200	Cmucosos_Silber2869	Clanatus_S25	13819	23491	-0.259233	-0.259233	0.0192536	-13.4641
Ccordo_Cmucosos_Clanatus	Ccordo_200	Cmucosos_Silber2869	Clanatus_S65	13732	23557	-0.263483	-0.263483	0.0196337	-13.4199
Ccordo_Cmucosos_Clanatus	Ccordo_200	Cmucosos_Silber2869	Clanatus_S11	13817	24135	-0.27187	-0.27187	0.0202648	-13.4159
Ccordo_Cmucosos_Clanatus	Ccordo_50	Cmucosos_Silber2869	Clanatus_S56	15230	24816	-0.239375	-0.239375	0.0178831	-13.3855
Ccordo_Cmucosos_Clanatus	Ccordo_S27	Cmucosos_Silber2869	Clanatus_S18	12704	22315	-0.274451	-0.274451	0.0205224	-13.3732
Ccordo_Cmucosos_Clanatus	Ccordo_S27	Cmucosos_S37	Clanatus_S11	12203	20878	-0.262235	-0.262235	0.019638	-13.3534
Ccordo_Cmucosos_Clanatus	Ccordo_50	Cmucosos_Silber2869	Clanatus_S44	15077	24688	-0.241695	-0.241695	0.0181016	-13.3521
Ccordo_Cmucosos_Clanatus	Ccordo_S27	Cmucosos_S37	SchweinfurthLeaf	12013	19924	-0.247706	-0.247706	0.018562	-13.3448
Ccordo_Cmucosos_Clanatus	Ccordo_S27	Cmucosos_S37	Clanatus_SIlber19	11332	19119	-0.255722	-0.255722	0.0192293	-13.2985
Ccordo_Cmucosos_Clanatus	Ccordo_200	Cmucosos_Silber2869	Clanatus_S2	14033	24328	-0.268371	-0.268371	0.0203127	-13.212
Ccordo_Cmucosos_Clanatus	Ccordo_S27	Cmucosos_S33	Clanatus_S11	12170	22156	-0.290917	-0.290917	0.0220773	-13.1772
Ccordo_Cmucosos_Clanatus	Ccordo_50	Cmucosos_Silber2869	Clanatus_S25	14748	23989	-0.238558	-0.238558	0.0181361	-13.1537
Ccordo_Cmucosos_Clanatus	Ccordo_S27	Cmucosos_S37	Clanatus_S25	12340	20173	-0.240919	-0.240919	0.0183307	-13.143
Ccordo_Cmucosos_Clanatus	Ccordo_S27	Cmucosos_S33	Clanatus_S2	12626	22174	-0.274368	-0.274368	0.0211174	-12.9925
Ccordo_Cmucosos_Clanatus	Ccordo_S27	Cmucosos_S37	Clanatus_S46	11996	20486	-0.261375	-0.261375	0.0201293	-12.9849
Ccordo_Cmucosos_Clanatus	Ccordo_200	Cmucosos_Silber2869	Clanatus_S57	14042	24066	-0.263042	-0.263042	0.0203542	-12.9232
Ccordo_Cmucosos_Clanatus	Ccordo_S27	Cmucosos_Silber2869	Clanatus_S49	12913	22662	-0.274041	-0.274041	0.0212214	-12.9134
Ccordo_Cmucosos_Clanatus	Ccordo_S27	Cmucosos_S37	Clanatus_S52	12613	21111	-0.251987	-0.251987	0.0197438	-12.7628
Ccordo_Cmucosos_Clanatus	Ccordo_200	Cmucosos_Silber2869	Clanatus_S47	13732	23843	-0.269089	-0.269089	0.0211705	-12.7105
Ccordo_Cmucosos_Clanatus	Ccordo_200	Cmucosos_Silber2869	Clanatus_S52	14184	24542	-0.267469	-0.267469	0.0211476	-12.6477
Ccordo_Cmucosos_Clanatus	Ccordo_50	Cmucosos_Silber2869	Clanatus_S60	15162	24779	-0.24078	-0.24078	0.0191813	-12.5528
Ccordo_Cmucosos_Clanatus	Ccordo_50	Cmucosos_Silber2869	Clanatus_S32	14814	25020	-0.256213	-0.256213	0.0204739	-12.5141
Ccordo_Cmucosos_Clanatus	Ccordo_S27	Cmucosos_Silber2869	Clanatus_S36	13016	22289	-0.262654	-0.262654	0.0210167	-12.4974
Ccordo_Cmucosos_Clanatus	Ccordo_S27	Cmucosos_S37	Clanatus_S12	12043	20477	-0.259348	-0.259348	0.0207523	-12.4973
Ccordo_Cmucosos_Clanatus	Ccordo_S27	Cmucosos_S37	Clanatus_S60	12558	21201	-0.256021	-0.256021	0.0204969	-12.4907
Ccordo_Cmucosos_Clanatus	Ccordo_S27	Cmucosos_S37	Clanatus_S67	12038	19446	-0.235294	-0.235294	0.0188957	-12.4523
Ccordo_Cmucosos_Clanatus	Ccordo_S27	Cmucosos_S37	Clanatus_S62	12383	20610	-0.249356	-0.249356	0.0200458	-12.4393
Ccordo_Cmucosos_Clanatus	Ccordo_200	Cmucosos_Silber2869	Clanatus_S62	14079	23997	-0.260479	-0.260479	0.0212244	-12.2726
Ccordo_Cmucosos_Clanatus	Ccordo_50	Cmucosos_Silber2869	Clanatus_S61	15046	24403	-0.237192	-0.237192	0.0193652	-12.2484
Ccordo_Cmucosos_Clanatus	Ccordo_200	Cmucosos_Silber2869	Clanatus_S12	13708	23663	-0.266383	-0.266383	0.02178	-12.2306
Ccordo_Cmucosos_Clanatus	Ccordo_S27	Cmucosos_S33	Clanatus_S12	12401	21450	-0.267319	-0.267319	0.0219114	-12.2
Ccordo_Cmucosos_Clanatus	Ccordo_S27	Cmucosos_S37	Clanatus_S61	12436	20510	-0.245068	-0.245068	0.0201509	-12.1616
Ccordo_Cmucosos_Clanatus	Ccordo_200	Cmucosos_Silber2869	Clanatus_S36	14513	23497	-0.236359	-0.236359	0.0195024	-12.1195
Ccordo_Cmucosos_Clanatus	Ccordo_50	Cmucosos_Silber2869	Clanatus_S67	14550	23092	-0.226927	-0.226927	0.0187288	-12.1165
Ccordo_Cmucosos_Clanatus	Ccordo_S27	Cmucosos_S37	Clanatus_S63	12480	20471	-0.242512	-0.242512	0.0201068	-12.0611
Ccordo_Cmucosos_Clanatus	Ccordo_S27	Cmucosos_S37	Clanatus_S47	12166	20354	-0.251783	-0.251783	0.0209638	-12.0104
Ccordo_Cmucosos_Clanatus	Ccordo_50	Cmucosos_Silber2869	Clanatus_S63	14953	24412	-0.24029	-0.24029	0.0200272	-11.9982
Ccordo_Cmucosos_Clanatus	Ccordo_S27	Cmucosos_S37	Clanatus_S57	12346	20591	-0.250326	-0.250326	0.0208726	-11.993
Ccordo_Cmucosos_Clanatus	Ccordo_S27	Cmucosos_S33	Clanatus_S23	12857	22180	-0.26609	-0.26609	0.0223385	-11.9117
Ccordo_Cmucosos_Clanatus	Ccordo_50	Cmucosos_Silber2869	Clanatus_S57	15006	24525	-0.240798	-0.240798	0.0204374	-11.7822
Ccordo_Cmucosos_Clanatus	Ccordo_S27	Cmucosos_S33	Clanatus_S65	12493	21700	-0.269266	-0.269266	0.0228595	-11.7791
Ccordo_Cmucosos_Clanatus	Ccordo_200	Cmucosos_Silber2869	Clanatus_S4	14442	23400	-0.236721	-0.236721	0.0201269	-11.7614
Ccordo_Cmucosos_Clanatus	Ccordo_S27	Cmucosos_S33	Clanatus_S47	12245	21620	-0.276834	-0.276834	0.0236036	-11.7285
Ccordo_Cmucosos_Clanatus	Ccordo_S27	Cmucosos_S33	Clanatus_SIlber19	11336	20138	-0.279659	-0.279659	0.0240375	-11.6343
Ccordo_Cmucosos_Clanatus	Ccordo_50	Cmucosos_Silber2869	Clanatus_S46	14622	24191	-0.246541	-0.246541	0.0213888	-11.5266
Ccordo_Cmucosos_Clanatus	Ccordo_S27	Cmucosos_S33	Clanatus_S62	12524	21856	-0.271437	-0.271437	0.0235774	-11.5126
Ccordo_Cmucosos_Clanatus	Ccordo_S27	Cmucosos_S37	Clanatus_S2	12767	20605	-0.234868	-0.234868	0.0204083	-11.5084
Ccordo_Cmucosos_Clanatus	Ccordo_S27	Cmucosos_S33	Clanatus_S49	12817	22016	-0.264089	-0.264089	0.0230147	-11.4748
Ccordo_Cmucosos_Clanatus	Ccordo_S27	Cmucosos_S33	Clanatus_S25	12636	21141	-0.251799	-0.251799	0.0220731	-11.4075
Ccordo_Cmucosos_Clanatus	Ccordo_S27	Cmucosos_S33	Clanatus_S60	12712	22252	-0.272852	-0.272852	0.0239539	-11.3907
Ccordo_Cmucosos_Clanatus	Ccordo_S27	Cmucosos_S37	Clanatus_S49	12945	20499	-0.22587	-0.22587	0.0200591	-11.2602
Ccordo_Cmucosos_Clanatus	Ccordo_S27	Cmucosos_S37	Clanatus_S23	12864	20856	-0.237011	-0.237011	0.0211114	-11.2266
Ccordo_Cmucosos_Clanatus	Ccordo_S27	Cmucosos_S37	Clanatus_S4	12740	20495	-0.233338	-0.233338	0.0208915	-11.1691
Ccordo_Cmucosos_Clanatus	Ccordo_S27	Cmucosos_S37	Clanatus_S18	12629	20307	-0.233119	-0.233119	0.0209326	-11.1366
Ccordo_Cmucosos_Clanatus	Ccordo_S27	Cmucosos_S33	Clanatus_S63	12424	21636	-0.270464	-0.270464	0.0245418	-11.0205
Ccordo_Cmucosos_Clanatus	Ccordo_50	Cmucosos_Silber2869	Clanatus_S11	14931	23977	-0.232497	-0.232497	0.0211401	-10.9979
Ccordo_Cmucosos_Clanatus	Ccordo_S27	Cmucosos_S33	Clanatus_S61	12604	21500	-0.260849	-0.260849	0.0237501	-10.9831
Ccordo_Cmucosos_Clanatus	Ccordo_50	Cmucosos_Silber2869	Clanatus_S47	14822	24117	-0.238707	-0.238707	0.0219387	-10.8806
Ccordo_Cmucosos_Clanatus	Ccordo_S27	Cmucosos_S33	Clanatus_S4	12692	21791	-0.263869	-0.263869	0.0242821	-10.8668
Ccordo_Cmucosos_Clanatus	Ccordo_S27	Cmucosos_S33	Clanatus_S46	12286	21377	-0.270059	-0.270059	0.0248909	-10.8497
Ccordo_Cmucosos_Clanatus	Ccordo_50	Cmucosos_Silber2869	Clanatus_SIlber19	14087	22807	-0.236353	-0.236353	0.021789	-10.8474
Ccordo_Cmucosos_Clanatus	Ccordo_S27	Cmucosos_Silber2869	Clanatus_S55	13175	21951	-0.249843	-0.249843	0.0230733	-10.8283
Ccordo_Cmucosos_Clanatus	Ccordo_50	Cmucosos_Silber2869	Clanatus_S52	15203	24851	-0.240875	-0.240875	0.0222885	-10.8071
Ccordo_Cmucosos_Clanatus	Ccordo_50	Cmucosos_Silber2869	Clanatus_S12	14797	23986	-0.236934	-0.236934	0.0219941	-10.7726
Ccordo_Cmucosos_Clanatus	Ccordo_50	Cmucosos_Silber2869	Clanatus_S62	15158	24319	-0.232059	-0.232059	0.0215639	-10.7614
Ccordo_Cmucosos_Clanatus	Ccordo_S27	Cmucosos_S33	Clanatus_S36	13006	21516	-0.246509	-0.246509	0.0229759	-10.729
Ccordo_Cmucosos_Clanatus	Ccordo_200	Cmucosos_Silber2869	Clanatus_S49	14503	23891	-0.244517	-0.244517	0.0228208	-10.7147
Ccordo_Cmucosos_Clanatus	Ccordo_50	Cmucosos_Silber2869	Clanatus_S65	14963	23660	-0.225177	-0.225177	0.0211846	-10.6292
Ccordo_Cmucosos_Clanatus	Ccordo_S27	Cmucosos_S33	Clanatus_S57	12675	21466	-0.257491	-0.257491	0.0243558	-10.5721
Ccordo_Cmucosos_Clanatus	Ccordo_S27	Cmucosos_S33	Clanatus_S52	12937	21870	-0.256644	-0.256644	0.0244841	-10.4821
Ccordo_Cmucosos_Clanatus	Ccordo_50	Cmucosos_Silber2869	Clanatus_S2	15249	24332	-0.229479	-0.229479	0.0224388	-10.2269
Ccordo_Cmucosos_Clanatus	Ccordo_200	Cmucosos_Silber2869	Clanatus_S18	14508	23289	-0.23232	-0.23232	0.0232331	-9.99952
Ccordo_Cmucosos_Clanatus	Ccordo_200	Cmucosos_Silber2869	Clanatus_S23	14571	23967	-0.243811	-0.243811	0.0248087	-9.82765
Ccordo_Cmucosos_Clanatus	Ccordo_S27	Cmucosos_Silber2869	Clanatus_S28	11610	21919	-0.307465	-0.307465	0.0318517	-9.65303
Ccordo_Cmucosos_Clanatus	Ccordo_S27	Cmucosos_S37	Clanatus_S36	13124	20255	-0.213637	-0.213637	0.0222652	-9.59512
Ccordo_Cmucosos_Clanatus	Ccordo_50	Cmucosos_Silber2869	Clanatus_S49	15482	24344	-0.222518	-0.222518	0.0232273	-9.58003
Ccordo_Cmucosos_Clanatus	Ccordo_200	Cmucosos_Silber2869	Clanatus_S28	13284	23447	-0.276687	-0.276687	0.0288915	-9.57677
Ccordo_Cmucosos_Clanatus	Ccordo_S27	Cmucosos_S33	Clanatus_S55	13027	21298	-0.240961	-0.240961	0.0256967	-9.37715
Ccordo_Cmucosos_Clanatus	Ccordo_50	Cmucosos_Silber2869	Clanatus_S18	15427	23610	-0.209622	-0.209622	0.0233882	-8.9627
Ccordo_Cmucosos_Clanatus	Ccordo_S27	Cmucosos_S33	Clanatus_S18	13146	21037	-0.230846	-0.230846	0.0258942	-8.91495
Ccordo_Cmucosos_Clanatus	Ccordo_200	Cmucosos_Silber2869	Clanatus_S55	14902	22795	-0.20938	-0.20938	0.0235203	-8.90211
Ccordo_Cmucosos_Clanatus	Ccordo_50	Cmucosos_Silber2869	Clanatus_S4	15669	23504	-0.20001	-0.20001	0.0224898	-8.89338
Ccordo_Cmucosos_Clanatus	Ccordo_S27	Cmucosos_S37	Clanatus_S55	13107	20001	-0.208228	-0.208228	0.0237154	-8.78027
Ccordo_Cmucosos_Clanatus	Ccordo_50	Cmucosos_Silber2869	Clanatus_S23	15766	23948	-0.206023	-0.206023	0.0242156	-8.50786
Ccordo_Cmucosos_Clanatus	Ccordo_50	Cmucosos_Silber2869	Clanatus_S36	16175	23024	-0.174724	-0.174724	0.0232606	-7.51158
Ccordo_Cmucosos_Clanatus	Ccordo_50	Cmucosos_Silber2869	Clanatus_S28	14541	22735	-0.21982	-0.21982	0.0302139	-7.27546
Ccordo_Cmucosos_Clanatus	Ccordo_50	Cmucosos_Silber2869	Clanatus_S55	16117	22991	-0.17577	-0.17577	0.0255211	-6.88723
Ccordo_Cmucosos_Clanatus	Ccordo_S27	Cmucosos_S37	Clanatus_S28	12438	19268	-0.215417	-0.215417	0.0313201	-6.87791
Ccordo_Cmucosos_Clanatus	Ccordo_S27	Cmucosos_S33	Clanatus_S28	13534	19471	-0.179882	-0.179882	0.0340544	-5.28219
Ccordo_Cmucosos_UMB6	Ccordo_S27	Cmucosos_Silber2869	UMB6	11080	8420	0.13641	0.13641	0.0175996	7.75077
Ccordo_Cmucosos_UMB6	Ccordo_200	Cmucosos_Silber2869	UMB6	12865	7980	0.234349	0.234349	0.0173145	13.5348
Ccordo_Cmucosos_UMB6	Ccordo_S27	Cmucosos_S33	UMB6	12146	6670	0.291029	0.291029	0.019205	15.1538
Ccordo_Cmucosos_UMB6	Ccordo_50	Cmucosos_Silber2869	UMB6	13588	8023	0.257508	0.257508	0.015611	16.4952
Ccordo_Cmucosos_UMB6	Ccordo_S27	Cmucosos_S37	UMB6	12716	6242	0.341492	0.341492	0.0194242	17.5808
Ccordo_CmucososEast_AS814	Ccordo_S27	CmucososEast_S29	AS814	191	415	-0.369637	-0.369637	0.0504942	-7.32038
Ccordo_CmucososEast_Camarus	Ccordo_S27	CmucososEast_S29	Camarus_S13	19350	12660	0.208997	0.208997	0.051042	4.09461
Ccordo_CmucososEast_Camarus	Ccordo_S27	CmucososEast_S29	Camarus_S21	21121	9044	0.400365	0.400365	0.0487057	8.22008
Ccordo_CmucososEast_Camarus	Ccordo_S27	CmucososEast_S29	Camarus_S10	22452	8243	0.462909	0.462909	0.0484415	9.55605
Ccordo_CmucososEast_Camarus	Ccordo_S27	CmucososEast_S29	Camarus_S7	21162	7906	0.456034	0.456034	0.0466873	9.76784
Ccordo_CmucososEast_Camarus	Ccordo_S27	CmucososEast_S29	Camarus_Renner&Silber2866	21425	7621	0.475246	0.475246	0.0478893	9.92386
Ccordo_CmucososEast_Camarus	Ccordo_S27	CmucososEast_S29	Camarus_S43	20485	7693	0.453971	0.453971	0.0457031	9.93306
Ccordo_CmucososEast_Camarus	Ccordo_S27	CmucososEast_S29	Camarus_S35	21943	7600	0.485496	0.485496	0.0480145	10.1114
Ccordo_CmucososEast_Camarus	Ccordo_S27	CmucososEast_S29	Camarus_S26	22337	7830	0.48089	0.48089	0.0473924	10.147
Ccordo_CmucososEast_Camarus	Ccordo_S27	CmucososEast_S29	Camarus_S34	21290	7523	0.477805	0.477805	0.0470664	10.1517
Ccordo_CmucososEast_Camarus	Ccordo_S27	CmucososEast_S29	Camarus_S19	22426	7925	0.477777	0.477777	0.0464801	10.2792
Ccordo_CmucososEast_Clanatus	Ccordo_S27	CmucososEast_S29	Clanatus_S28	12869	32725	-0.435496	-0.435496	0.0367383	-11.854
Ccordo_CmucososEast_Clanatus	Ccordo_S27	CmucososEast_S29	Clanatus_SIlber19	15904	28237	-0.2794	-0.2794	0.0400298	-6.9798
Ccordo_CmucososEast_Clanatus	Ccordo_S27	CmucososEast_S29	Clanatus_S65	17651	29989	-0.258984	-0.258984	0.0384114	-6.74237
Ccordo_CmucososEast_Clanatus	Ccordo_S27	CmucososEast_S29	Clanatus_S11	17580	29808	-0.25804	-0.25804	0.0407648	-6.32996
Ccordo_CmucososEast_Clanatus	Ccordo_S27	CmucososEast_S29	Clanatus_S18	17624	29563	-0.253015	-0.253015	0.0403031	-6.2778
Ccordo_CmucososEast_Clanatus	Ccordo_S27	CmucososEast_S29	Clanatus_S44	17801	29912	-0.25383	-0.25383	0.0414086	-6.1299
Ccordo_CmucososEast_Clanatus	Ccordo_S27	CmucososEast_S29	Clanatus_S56	18137	30089	-0.247833	-0.247833	0.0406405	-6.09818
Ccordo_CmucososEast_Clanatus	Ccordo_S27	CmucososEast_S29	Clanatus_S47	17510	29378	-0.253114	-0.253114	0.0415283	-6.09497
Ccordo_CmucososEast_Clanatus	Ccordo_S27	CmucososEast_S29	Clanatus_S52	18007	30089	-0.251206	-0.251206	0.0423186	-5.93607
Ccordo_CmucososEast_Clanatus	Ccordo_S27	CmucososEast_S29	Clanatus_S60	18280	30153	-0.245143	-0.245143	0.0415183	-5.90445
Ccordo_CmucososEast_Clanatus	Ccordo_S27	CmucososEast_S29	Clanatus_S25	17738	29329	-0.246266	-0.246266	0.0417281	-5.90169
Ccordo_CmucososEast_Clanatus	Ccordo_S27	CmucososEast_S29	SchweinfurthLeaf	17496	28803	-0.244217	-0.244217	0.0416306	-5.86628
Ccordo_CmucososEast_Clanatus	Ccordo_S27	CmucososEast_S29	Clanatus_S63	17891	29556	-0.245853	-0.245853	0.0420537	-5.84618
Ccordo_CmucososEast_Clanatus	Ccordo_S27	CmucososEast_S29	Clanatus_S32	18064	29931	-0.247255	-0.247255	0.0423341	-5.84056
Ccordo_CmucososEast_Clanatus	Ccordo_S27	CmucososEast_S29	Clanatus_S40	17906	29639	-0.246777	-0.246777	0.0424529	-5.81295
Ccordo_CmucososEast_Clanatus	Ccordo_S27	CmucososEast_S29	Clanatus_S46	17613	29259	-0.248464	-0.248464	0.0433503	-5.73154
Ccordo_CmucososEast_Clanatus	Ccordo_S27	CmucososEast_S29	Clanatus_S57	18038	29606	-0.242801	-0.242801	0.0423924	-5.72746
Ccordo_CmucososEast_Clanatus	Ccordo_S27	CmucososEast_S29	Clanatus_S12	17922	29258	-0.240271	-0.240271	0.042087	-5.70892
Ccordo_CmucososEast_Clanatus	Ccordo_S27	CmucososEast_S29	Clanatus_S2	18212	29567	-0.237657	-0.237657	0.0417115	-5.69763
Ccordo_CmucososEast_Clanatus	Ccordo_S27	CmucososEast_S29	Clanatus_S67	17388	28045	-0.234565	-0.234565	0.0412327	-5.68881
Ccordo_CmucososEast_Clanatus	Ccordo_S27	CmucososEast_S29	Clanatus_S36	18186	29612	-0.239048	-0.239048	0.0420569	-5.68391
Ccordo_CmucososEast_Clanatus	Ccordo_S27	CmucososEast_S29	Clanatus_S61	18184	29321	-0.234438	-0.234438	0.0415273	-5.6454
Ccordo_CmucososEast_Clanatus	Ccordo_S27	CmucososEast_S29	Clanatus_S23	18244	29703	-0.238993	-0.238993	0.0423399	-5.64464
Ccordo_CmucososEast_Clanatus	Ccordo_S27	CmucososEast_S29	Clanatus_S62	18126	29407	-0.23733	-0.23733	0.0425919	-5.57218
Ccordo_CmucososEast_Clanatus	Ccordo_S27	CmucososEast_S29	Clanatus_S4	18185	29626	-0.239296	-0.239296	0.0430886	-5.55359
Ccordo_CmucososEast_Clanatus	Ccordo_S27	CmucososEast_S29	Clanatus_S49	18293	29625	-0.236487	-0.236487	0.043313	-5.45996
Ccordo_CmucososEast_Clanatus	Ccordo_S27	CmucososEast_S29	Clanatus_S55	18390	28934	-0.222804	-0.222804	0.0440264	-5.06071
Ccordo_CmucososEast_UMB6	Ccordo_S27	CmucososEast_S29	UMB6	7623	17477	-0.39259	-0.39259	0.0404565	-9.70399
Clanatus_Ccordo_AS814	Clanatus_S56	Ccordo_50	AS814	154	233	-0.204134	-0.204134	0.0449625	-4.5401
Clanatus_Ccordo_AS814	Clanatus_S40	Ccordo_50	AS814	164	252	-0.211538	-0.211538	0.0504178	-4.19571
Clanatus_Ccordo_AS814	Clanatus_S57	Ccordo_50	AS814	157	223	-0.173684	-0.173684	0.0427154	-4.06608
Clanatus_Ccordo_AS814	Clanatus_S46	Ccordo_50	AS814	152	223	-0.189333	-0.189333	0.0478656	-3.95552
Clanatus_Ccordo_AS814	Clanatus_S44	Ccordo_50	AS814	165	232	-0.168766	-0.168766	0.0456527	-3.69673
Clanatus_Ccordo_AS814	Clanatus_S40	Ccordo_200	AS814	161	240	-0.197008	-0.197008	0.0533087	-3.6956
Clanatus_Ccordo_AS814	Clanatus_S55	Ccordo_50	AS814	169	233	-0.159204	-0.159204	0.0449222	-3.54399
Clanatus_Ccordo_AS814	Clanatus_S56	Ccordo_200	AS814	150	221	-0.191375	-0.191375	0.0566128	-3.38042
Clanatus_Ccordo_AS814	Clanatus_S63	Ccordo_50	AS814	157	212	-0.149052	-0.149052	0.044581	-3.34339
Clanatus_Ccordo_AS814	Clanatus_S11	Ccordo_50	AS814	177	238	-0.146988	-0.146988	0.0445091	-3.30242
Clanatus_Ccordo_AS814	Clanatus_S57	Ccordo_200	AS814	147	206	-0.167139	-0.167139	0.0527374	-3.16927
Clanatus_Ccordo_AS814	Clanatus_S44	Ccordo_200	AS814	155	214	-0.159892	-0.159892	0.0521716	-3.06472
Clanatus_Ccordo_AS814	Clanatus_S2	Ccordo_50	AS814	174	227	-0.13217	-0.13217	0.0431617	-3.0622
Clanatus_Ccordo_AS814	Clanatus_S60	Ccordo_50	AS814	168	226	-0.147208	-0.147208	0.0485496	-3.03212
Clanatus_Ccordo_AS814	Clanatus_S46	Ccordo_200	AS814	145	206	-0.173789	-0.173789	0.0575658	-3.01897
Clanatus_Ccordo_AS814	Clanatus_S47	Ccordo_200	AS814	318	208	0.209125	0.209125	0.0508268	4.11447
Clanatus_Ccordo_AS814	Clanatus_S47	Ccordo_50	AS814	316	216	0.18797	0.18797	0.0420616	4.46892
Clanatus_Ccordo_AS814	Clanatus_S65	Ccordo_200	AS814	545	265	0.345679	0.345679	0.0296478	11.6595
Clanatus_Ccordo_AS814	Clanatus_S65	Ccordo_50	AS814	545	273	0.332518	0.332518	0.0280662	11.8476
Clanatus_Ccordo_Camarus	Clanatus_S63	Ccordo_50	Camarus_S35	5530	7435	-0.146934	-0.146934	0.00792886	-18.5315
Clanatus_Ccordo_Camarus	Clanatus_S63	Ccordo_50	Camarus_S43	5506	7540	-0.15591	-0.15591	0.0088997	-17.5186
Clanatus_Ccordo_Camarus	Clanatus_S63	Ccordo_50	Camarus_S34	5353	7288	-0.153073	-0.153073	0.00913594	-16.7551
Clanatus_Ccordo_Camarus	Clanatus_S56	Ccordo_50	Camarus_S34	5664	7520	-0.140777	-0.140777	0.00926354	-15.1968
Clanatus_Ccordo_Camarus	Clanatus_S61	Ccordo_50	Camarus_S43	5797	7569	-0.132575	-0.132575	0.00892739	-14.8504
Clanatus_Ccordo_Camarus	Clanatus_S56	Ccordo_50	Camarus_S43	5872	7688	-0.133923	-0.133923	0.00923313	-14.5046
Clanatus_Ccordo_Camarus	Clanatus_S56	Ccordo_50	Camarus_S35	5861	7553	-0.126137	-0.126137	0.0087917	-14.3473
Clanatus_Ccordo_Camarus	Clanatus_S2	Ccordo_50	Camarus_S35	5988	7791	-0.130851	-0.130851	0.00929401	-14.0791
Clanatus_Ccordo_Camarus	Clanatus_S61	Ccordo_50	Camarus_S35	5873	7474	-0.119952	-0.119952	0.00854768	-14.0333
Clanatus_Ccordo_Camarus	Clanatus_S61	Ccordo_50	Camarus_S34	5634	7358	-0.132697	-0.132697	0.00958351	-13.8464
Clanatus_Ccordo_Camarus	Clanatus_S63	Ccordo_50	Camarus_S13	5969	11046	-0.298384	-0.298384	0.0220607	-13.5256
Clanatus_Ccordo_Camarus	Clanatus_S2	Ccordo_50	Camarus_S19	6324	8204	-0.129405	-0.129405	0.0095683	-13.5244
Clanatus_Ccordo_Camarus	Clanatus_S2	Ccordo_50	Camarus_S7	5893	7634	-0.128706	-0.128706	0.00953449	-13.4989
Clanatus_Ccordo_Camarus	Clanatus_S46	Ccordo_50	Camarus_S35	5704	7452	-0.132867	-0.132867	0.00988848	-13.4366
Clanatus_Ccordo_Camarus	Clanatus_S46	Ccordo_50	Camarus_S34	5516	7394	-0.145469	-0.145469	0.010844	-13.4147
Clanatus_Ccordo_Camarus	Clanatus_S46	Ccordo_50	Camarus_S43	5700	7542	-0.139103	-0.139103	0.0105786	-13.1495
Clanatus_Ccordo_Camarus	Clanatus_S2	Ccordo_50	Camarus_S13	6790	10573	-0.217877	-0.217877	0.0168358	-12.9413
Clanatus_Ccordo_Camarus	Clanatus_S2	Ccordo_50	Camarus_S43	6076	7853	-0.127576	-0.127576	0.00994594	-12.8269
Clanatus_Ccordo_Camarus	Clanatus_S60	Ccordo_50	Camarus_S35	6225	7785	-0.111349	-0.111349	0.00871803	-12.7723
Clanatus_Ccordo_Camarus	Clanatus_S55	Ccordo_50	Camarus_S19	6134	7968	-0.130052	-0.130052	0.0101887	-12.7644
Clanatus_Ccordo_Camarus	Clanatus_S2	Ccordo_50	Camarus_S21	6302	8166	-0.128836	-0.128836	0.010138	-12.7082
Clanatus_Ccordo_Camarus	Clanatus_S2	Ccordo_50	Camarus_S26	6267	7974	-0.119865	-0.119865	0.00944611	-12.6894
Clanatus_Ccordo_Camarus	Clanatus_S56	Ccordo_50	Camarus_S13	6579	10892	-0.246866	-0.246866	0.0196703	-12.5502
Clanatus_Ccordo_Camarus	Clanatus_S2	Ccordo_50	Camarus_S34	5850	7629	-0.131983	-0.131983	0.0106282	-12.4182
Clanatus_Ccordo_Camarus	Clanatus_S23	Ccordo_50	Camarus_S13	7215	11323	-0.221599	-0.221599	0.0179793	-12.3252
Clanatus_Ccordo_Camarus	Clanatus_S61	Ccordo_50	Camarus_S13	6285	11099	-0.276921	-0.276921	0.0226255	-12.2394
Clanatus_Ccordo_Camarus	Clanatus_S55	Ccordo_50	Camarus_S43	5913	7725	-0.132864	-0.132864	0.0109253	-12.1611
Clanatus_Ccordo_Camarus	Clanatus_S28	Ccordo_50	Camarus_S35	6693	10247	-0.209799	-0.209799	0.0172875	-12.1359
Clanatus_Ccordo_Camarus	Clanatus_S2	Ccordo_50	Camarus_S10	6400	8283	-0.128244	-0.128244	0.0105958	-12.1032
Clanatus_Ccordo_Camarus	Clanatus_S46	Ccordo_50	Camarus_S13	6076	11287	-0.300121	-0.300121	0.0247996	-12.1019
Clanatus_Ccordo_Camarus	Clanatus_S55	Ccordo_50	Camarus_S34	5696	7532	-0.138796	-0.138796	0.0115151	-12.0534
Clanatus_Ccordo_Camarus	Clanatus_S55	Ccordo_50	Camarus_S35	5851	7612	-0.130803	-0.130803	0.0110848	-11.8002
Clanatus_Ccordo_Camarus	Clanatus_S60	Ccordo_50	Camarus_S43	6231	7814	-0.112709	-0.112709	0.00956111	-11.7883
Clanatus_Ccordo_Camarus	Clanatus_S57	Ccordo_50	Camarus_S35	6198	7590	-0.100957	-0.100957	0.00858265	-11.763
Clanatus_Ccordo_Camarus	Clanatus_S55	Ccordo_50	Camarus_S7	5759	7500	-0.131307	-0.131307	0.0112309	-11.6916
Clanatus_Ccordo_Camarus	Clanatus_S55	Ccordo_50	Camarus_S21	6132	7967	-0.130151	-0.130151	0.0111941	-11.6268
Clanatus_Ccordo_Camarus	Clanatus_S28	Ccordo_50	Camarus_S34	6581	9919	-0.202303	-0.202303	0.0174062	-11.6225
Clanatus_Ccordo_Camarus	Clanatus_S55	Ccordo_50	Camarus_S26	6032	7769	-0.12586	-0.12586	0.0108393	-11.6115
Clanatus_Ccordo_Camarus	Clanatus_S28	Ccordo_50	Camarus_S43	6827	10179	-0.197107	-0.197107	0.0170071	-11.5897
Clanatus_Ccordo_Camarus	Clanatus_S63	Ccordo_50	Camarus_Renner&Silber2866	5794	7374	-0.119988	-0.119988	0.0104688	-11.4615
Clanatus_Ccordo_Camarus	Clanatus_S60	Ccordo_50	Camarus_S34	6080	7613	-0.111955	-0.111955	0.00989948	-11.3092
Clanatus_Ccordo_Camarus	Clanatus_S57	Ccordo_50	Camarus_S34	5967	7474	-0.11212	-0.11212	0.0099321	-11.2886
Clanatus_Ccordo_Camarus	Clanatus_S62	Ccordo_50	Camarus_S13	6726	10844	-0.234377	-0.234377	0.0209937	-11.1641
Clanatus_Ccordo_Camarus	Clanatus_S57	Ccordo_50	Camarus_S43	6174	7626	-0.105217	-0.105217	0.00947359	-11.1064
Clanatus_Ccordo_Camarus	Clanatus_S44	Ccordo_50	Camarus_S13	7100	10914	-0.211724	-0.211724	0.0195135	-10.8501
Clanatus_Ccordo_Camarus	Clanatus_S57	Ccordo_50	Camarus_S13	6616	11145	-0.254997	-0.254997	0.023984	-10.632
Clanatus_Ccordo_Camarus	Clanatus_S44	Ccordo_50	Camarus_S34	6064	7518	-0.107053	-0.107053	0.0100704	-10.6305
Clanatus_Ccordo_Camarus	Clanatus_S52	Ccordo_50	Camarus_S13	6261	12969	-0.34883	-0.34883	0.0328474	-10.6197
Clanatus_Ccordo_Camarus	Clanatus_S55	Ccordo_50	Camarus_S13	7038	10014	-0.174525	-0.174525	0.0165052	-10.5739
Clanatus_Ccordo_Camarus	Clanatus_S60	Ccordo_50	Camarus_S13	6967	11304	-0.237371	-0.237371	0.0227379	-10.4394
Clanatus_Ccordo_Camarus	Clanatus_S62	Ccordo_50	Camarus_S7	6183	7541	-0.0989507	-0.0989507	0.00950999	-10.4049
Clanatus_Ccordo_Camarus	Clanatus_S62	Ccordo_50	Camarus_S19	6543	8046	-0.103023	-0.103023	0.0099194	-10.386
Clanatus_Ccordo_Camarus	Clanatus_S23	Ccordo_50	Camarus_S34	6412	7821	-0.0989953	-0.0989953	0.00964431	-10.2646
Clanatus_Ccordo_Camarus	Clanatus_S11	Ccordo_50	Camarus_S13	7390	11214	-0.205547	-0.205547	0.0201003	-10.2261
Clanatus_Ccordo_Camarus	Clanatus_S23	Ccordo_50	Camarus_S35	6597	7936	-0.0921351	-0.0921351	0.00902197	-10.2123
Clanatus_Ccordo_Camarus	Clanatus_S23	Ccordo_50	Camarus_S43	6594	8050	-0.0994264	-0.0994264	0.00977575	-10.1707
Clanatus_Ccordo_Camarus	Clanatus_S23	Ccordo_50	Camarus_S19	6895	8384	-0.097454	-0.097454	0.00961885	-10.1316
Clanatus_Ccordo_Camarus	Clanatus_S63	Ccordo_200	Camarus_S13	6120	10293	-0.25425	-0.25425	0.0251318	-10.1166
Clanatus_Ccordo_Camarus	Clanatus_S62	Ccordo_50	Camarus_S43	6325	7698	-0.0979106	-0.0979106	0.00976501	-10.0267
Clanatus_Ccordo_Camarus	Clanatus_S44	Ccordo_50	Camarus_S43	6293	7754	-0.104008	-0.104008	0.0103907	-10.0097
Clanatus_Ccordo_Camarus	Clanatus_S11	Ccordo_50	Camarus_S43	6656	7867	-0.083385	-0.083385	0.00835405	-9.98138
Clanatus_Ccordo_Camarus	Clanatus_S23	Ccordo_50	Camarus_S7	6477	7896	-0.0987268	-0.0987268	0.00989119	-9.98128
Clanatus_Ccordo_Camarus	Clanatus_S62	Ccordo_50	Camarus_S34	6118	7575	-0.106405	-0.106405	0.0107429	-9.90462
Clanatus_Ccordo_Camarus	Clanatus_S28	Ccordo_50	Camarus_Renner&Silber2866	7038	9928	-0.170341	-0.170341	0.0173954	-9.79227
Clanatus_Ccordo_Camarus	Clanatus_S49	Ccordo_50	Camarus_S13	7492	11040	-0.191453	-0.191453	0.0195807	-9.77762
Clanatus_Ccordo_Camarus	Clanatus_S44	Ccordo_50	Camarus_S35	6265	7638	-0.0987557	-0.0987557	0.0101123	-9.76587
Clanatus_Ccordo_Camarus	Clanatus_S55	Ccordo_50	Camarus_S10	6263	8067	-0.12589	-0.12589	0.0129714	-9.70519
Clanatus_Ccordo_Camarus	Clanatus_S11	Ccordo_50	Camarus_S34	6491	7728	-0.0869963	-0.0869963	0.00897398	-9.69428
Clanatus_Ccordo_Camarus	Clanatus_S62	Ccordo_50	Camarus_S35	6338	7656	-0.0941832	-0.0941832	0.00971876	-9.69087
Clanatus_Ccordo_Camarus	Clanatus_S46	Ccordo_200	Camarus_S13	6087	10381	-0.260748	-0.260748	0.0271613	-9.59999
Clanatus_Ccordo_Camarus	Clanatus_S61	Ccordo_200	Camarus_S13	6311	10219	-0.236419	-0.236419	0.0248098	-9.52924
Clanatus_Ccordo_Camarus	Clanatus_S61	Ccordo_50	Camarus_Renner&Silber2866	6103	7419	-0.0973229	-0.0973229	0.0102269	-9.51634
Clanatus_Ccordo_Camarus	Clanatus_S62	Ccordo_50	Camarus_S21	6574	7980	-0.0966057	-0.0966057	0.0101717	-9.49752
Clanatus_Ccordo_Camarus	Clanatus_S56	Ccordo_200	Camarus_S13	6618	10008	-0.203898	-0.203898	0.0215549	-9.45944
Clanatus_Ccordo_Camarus	Clanatus_S36	Ccordo_50	Camarus_S34	6523	8017	-0.102751	-0.102751	0.0108799	-9.4441
Clanatus_Ccordo_Camarus	Clanatus_S11	Ccordo_50	Camarus_S7	6503	7728	-0.0860797	-0.0860797	0.00914918	-9.40846
Clanatus_Ccordo_Camarus	Clanatus_S56	Ccordo_50	Camarus_Renner&Silber2866	6087	7492	-0.103469	-0.103469	0.0110104	-9.39736
Clanatus_Ccordo_Camarus	Clanatus_S36	Ccordo_50	Camarus_S35	6714	8130	-0.0953921	-0.0953921	0.0102269	-9.32753
Clanatus_Ccordo_Camarus	Clanatus_S36	Ccordo_50	Camarus_S43	6796	8181	-0.0924751	-0.0924751	0.01	-9.2475
Clanatus_Ccordo_Camarus	Clanatus_S11	Ccordo_50	Camarus_S19	6963	8321	-0.0888511	-0.0888511	0.00964884	-9.20847
Clanatus_Ccordo_Camarus	Clanatus_S52	Ccordo_200	Camarus_S13	6314	12113	-0.314701	-0.314701	0.0346129	-9.09203
Clanatus_Ccordo_Camarus	Clanatus_S2	Ccordo_200	Camarus_S13	6911	9767	-0.171244	-0.171244	0.0189522	-9.03555
Clanatus_Ccordo_Camarus	Clanatus_S2	Ccordo_50	Camarus_Renner&Silber2866	6235	7760	-0.108967	-0.108967	0.0120936	-9.01034
Clanatus_Ccordo_Camarus	Clanatus_S62	Ccordo_50	Camarus_S26	6486	7802	-0.0921053	-0.0921053	0.0103227	-8.92262
Clanatus_Ccordo_Camarus	Clanatus_S55	Ccordo_50	Camarus_Renner&Silber2866	6098	7552	-0.10652	-0.10652	0.0120109	-8.86865
Clanatus_Ccordo_Camarus	Clanatus_S46	Ccordo_50	Camarus_Renner&Silber2866	5973	7422	-0.108175	-0.108175	0.0123278	-8.77486
Clanatus_Ccordo_Camarus	Clanatus_S23	Ccordo_200	Camarus_S13	7214	10404	-0.181065	-0.181065	0.0206534	-8.76685
Clanatus_Ccordo_Camarus	Clanatus_S23	Ccordo_50	Camarus_S21	6880	8249	-0.0904885	-0.0904885	0.0103746	-8.72212
Clanatus_Ccordo_Camarus	Clanatus_S23	Ccordo_50	Camarus_S26	6800	8112	-0.0879828	-0.0879828	0.0101365	-8.67976
Clanatus_Ccordo_Camarus	Clanatus_S28	Ccordo_200	Camarus_S34	6462	8976	-0.162845	-0.162845	0.0187853	-8.66876
Clanatus_Ccordo_Camarus	Clanatus_S40	Ccordo_50	Camarus_S43	6174	8535	-0.160514	-0.160514	0.0187148	-8.57686
Clanatus_Ccordo_Camarus	Clanatus_S36	Ccordo_50	Camarus_S13	7866	10823	-0.158221	-0.158221	0.0186828	-8.46885
Clanatus_Ccordo_Camarus	Clanatus_S40	Ccordo_50	Camarus_S34	6025	8334	-0.160805	-0.160805	0.0190746	-8.43031
Clanatus_Ccordo_Camarus	Clanatus_S28	Ccordo_200	Camarus_S35	6672	9263	-0.162598	-0.162598	0.0193353	-8.40939
Clanatus_Ccordo_Camarus	Clanatus_S44	Ccordo_200	Camarus_S13	7050	9967	-0.171417	-0.171417	0.0204441	-8.38467
Clanatus_Ccordo_Camarus	Clanatus_S32	Ccordo_50	Camarus_S13	7503	11116	-0.194049	-0.194049	0.0232629	-8.34158
Clanatus_Ccordo_Camarus	Clanatus_S57	Ccordo_200	Camarus_S13	6765	10393	-0.211447	-0.211447	0.0253727	-8.33361
Clanatus_Ccordo_Camarus	Clanatus_S40	Ccordo_50	Camarus_S7	6036	8345	-0.160559	-0.160559	0.0195364	-8.21844
Clanatus_Ccordo_Camarus	Clanatus_S63	Ccordo_200	Camarus_S34	5388	6468	-0.0910931	-0.0910931	0.0111486	-8.17084
Clanatus_Ccordo_Camarus	Clanatus_S63	Ccordo_200	Camarus_S43	5626	6718	-0.088464	-0.088464	0.0109404	-8.08598
Clanatus_Ccordo_Camarus	Clanatus_S40	Ccordo_50	Camarus_S35	6193	8469	-0.155231	-0.155231	0.0192077	-8.08173
Clanatus_Ccordo_Camarus	Clanatus_S25	Ccordo_50	Camarus_S13	7920	11596	-0.188358	-0.188358	0.0233304	-8.07351
Clanatus_Ccordo_Camarus	Clanatus_S60	Ccordo_200	Camarus_S13	6913	10331	-0.198214	-0.198214	0.0246745	-8.03315
Clanatus_Ccordo_Camarus	Clanatus_S11	Ccordo_50	Camarus_S35	6706	7768	-0.0733729	-0.0733729	0.009154	-8.0154
Clanatus_Ccordo_Camarus	Clanatus_S28	Ccordo_200	Camarus_S43	6771	9217	-0.15299	-0.15299	0.0192097	-7.9642
Clanatus_Ccordo_Camarus	Clanatus_S40	Ccordo_50	Camarus_S10	6487	9030	-0.163885	-0.163885	0.0205848	-7.96145
Clanatus_Ccordo_Camarus	Clanatus_S52	Ccordo_50	Camarus_S43	5665	9215	-0.238575	-0.238575	0.0302266	-7.89289
Clanatus_Ccordo_Camarus	Clanatus_S40	Ccordo_50	Camarus_S19	6489	8790	-0.150599	-0.150599	0.0191659	-7.85764
Clanatus_Ccordo_Camarus	Clanatus_S62	Ccordo_200	Camarus_S13	6869	10038	-0.187437	-0.187437	0.0240126	-7.80578
Clanatus_Ccordo_Camarus	Clanatus_S46	Ccordo_200	Camarus_S34	5432	6470	-0.0872122	-0.0872122	0.0112384	-7.7602
Clanatus_Ccordo_Camarus	Clanatus_S23	Ccordo_50	Camarus_S10	7046	8421	-0.088899	-0.088899	0.0114797	-7.74401
Clanatus_Ccordo_Camarus	Clanatus_S18	Ccordo_50	Camarus_S13	7634	11528	-0.203215	-0.203215	0.0263098	-7.7239
Clanatus_Ccordo_Camarus	Clanatus_S62	Ccordo_50	Camarus_S10	6737	8132	-0.0938194	-0.0938194	0.0122763	-7.64232
Clanatus_Ccordo_Camarus	Clanatus_S40	Ccordo_50	Camarus_S26	6383	8602	-0.148081	-0.148081	0.019475	-7.60367
Clanatus_Ccordo_Camarus	Clanatus_S52	Ccordo_50	Camarus_S34	5490	9260	-0.255593	-0.255593	0.0337958	-7.56287
Clanatus_Ccordo_Camarus	Clanatus_S57	Ccordo_50	Camarus_Renner&Silber2866	6425	7507	-0.0776629	-0.0776629	0.0102699	-7.56221
Clanatus_Ccordo_Camarus	Clanatus_S52	Ccordo_50	Camarus_S35	5650	9337	-0.246013	-0.246013	0.033071	-7.43895
Clanatus_Ccordo_Camarus	Clanatus_S11	Ccordo_200	Camarus_S13	7433	10334	-0.16328	-0.16328	0.0219733	-7.43084
Clanatus_Ccordo_Camarus	Clanatus_S12	Ccordo_50	Camarus_S13	8321	11518	-0.161147	-0.161147	0.021731	-7.41554
Clanatus_Ccordo_Camarus	Clanatus_S56	Ccordo_200	Camarus_S34	5636	6642	-0.0819352	-0.0819352	0.0110724	-7.39995
Clanatus_Ccordo_Camarus	Clanatus_S67	Ccordo_50	Camarus_S13	8102	10372	-0.122875	-0.122875	0.016709	-7.35382
Clanatus_Ccordo_Camarus	Clanatus_S11	Ccordo_50	Camarus_S21	6997	8145	-0.0758156	-0.0758156	0.0103691	-7.31171
Clanatus_Ccordo_Camarus	Clanatus_S49	Ccordo_50	Camarus_S34	6713	7747	-0.0715076	-0.0715076	0.00979187	-7.30276
Clanatus_Ccordo_Camarus	Clanatus_S56	Ccordo_50	Camarus_S21	6326	7936	-0.112887	-0.112887	0.0156269	-7.22391
Clanatus_Ccordo_Camarus	Clanatus_S44	Ccordo_50	Camarus_Renner&Silber2866	6510	7544	-0.0735734	-0.0735734	0.0102757	-7.15995
Clanatus_Ccordo_Camarus	Clanatus_S40	Ccordo_50	Camarus_S21	6398	9317	-0.185746	-0.185746	0.0260033	-7.14318
Clanatus_Ccordo_Camarus	Clanatus_S28	Ccordo_50	Camarus_S7	7011	9960	-0.173767	-0.173767	0.0246928	-7.03716
Clanatus_Ccordo_Camarus	Clanatus_S4	Ccordo_50	Camarus_S19	7530	8492	-0.0600424	-0.0600424	0.00857555	-7.00158
Clanatus_Ccordo_Camarus	Clanatus_S63	Ccordo_200	Camarus_S35	5702	6632	-0.0754013	-0.0754013	0.0107887	-6.98895
Clanatus_Ccordo_Camarus	Clanatus_S63	Ccordo_50	Camarus_S21	6054	7785	-0.125081	-0.125081	0.0179589	-6.96487
Clanatus_Ccordo_Camarus	Clanatus_S61	Ccordo_200	Camarus_S34	5585	6461	-0.0727212	-0.0727212	0.0105318	-6.90493
Clanatus_Ccordo_Camarus	Clanatus_S32	Ccordo_50	Camarus_S34	6728	7724	-0.0689178	-0.0689178	0.0099876	-6.90034
Clanatus_Ccordo_Camarus	Clanatus_S49	Ccordo_50	Camarus_S43	6939	7932	-0.0667743	-0.0667743	0.0096932	-6.88877
Clanatus_Ccordo_Camarus	Clanatus_S61	Ccordo_200	Camarus_S43	5856	6706	-0.0676644	-0.0676644	0.00988332	-6.84632
Clanatus_Ccordo_Camarus	Clanatus_S40	Ccordo_50	Camarus_Renner&Silber2866	6393	8406	-0.136023	-0.136023	0.019966	-6.8127
Clanatus_Ccordo_Camarus	Clanatus_S28	Ccordo_50	Camarus_S21	7486	10912	-0.186216	-0.186216	0.0273651	-6.80486
Clanatus_Ccordo_Camarus	Clanatus_S60	Ccordo_50	Camarus_Renner&Silber2866	6566	7569	-0.0709586	-0.0709586	0.0104778	-6.77227
Clanatus_Ccordo_Camarus	Clanatus_S56	Ccordo_50	Camarus_S7	5946	7565	-0.119828	-0.119828	0.0178783	-6.70246
Clanatus_Ccordo_Camarus	Clanatus_S55	Ccordo_200	Camarus_S34	5659	6636	-0.0794632	-0.0794632	0.0120186	-6.61167
Clanatus_Ccordo_Camarus	Clanatus_S49	Ccordo_200	Camarus_S13	7637	10296	-0.148274	-0.148274	0.0224725	-6.59802
Clanatus_Ccordo_Camarus	Clanatus_S46	Ccordo_200	Camarus_S43	5755	6682	-0.0745357	-0.0745357	0.0113421	-6.57161
Clanatus_Ccordo_Camarus	Clanatus_S2	Ccordo_200	Camarus_S19	6390	7374	-0.0714908	-0.0714908	0.010946	-6.53122
Clanatus_Ccordo_Camarus	Clanatus_S4	Ccordo_50	Camarus_S13	8428	10314	-0.10063	-0.10063	0.0154192	-6.52626
Clanatus_Ccordo_Camarus	Clanatus_S55	Ccordo_200	Camarus_S13	7158	9201	-0.124885	-0.124885	0.0191764	-6.51247
Clanatus_Ccordo_Camarus	Clanatus_S32	Ccordo_50	Camarus_S43	6929	7853	-0.0625085	-0.0625085	0.00964721	-6.47943
Clanatus_Ccordo_Camarus	Clanatus_S4	Ccordo_50	Camarus_S34	6995	7933	-0.0628349	-0.0628349	0.00975805	-6.4393
Clanatus_Ccordo_Camarus	Clanatus_S11	Ccordo_50	Camarus_S26	6974	7964	-0.0662739	-0.0662739	0.0103375	-6.411
Clanatus_Ccordo_Camarus	Clanatus_S2	Ccordo_200	Camarus_S34	5893	6813	-0.0724067	-0.0724067	0.0113267	-6.3926
Clanatus_Ccordo_Camarus	Clanatus_S52	Ccordo_50	Camarus_Renner&Silber2866	5885	9227	-0.221149	-0.221149	0.0347491	-6.36415
Clanatus_Ccordo_Camarus	Clanatus_S49	Ccordo_50	Camarus_S19	7234	8136	-0.0586858	-0.0586858	0.00927598	-6.32664
Clanatus_Ccordo_Camarus	Clanatus_S55	Ccordo_200	Camarus_S19	6203	7133	-0.069736	-0.069736	0.0111085	-6.27773
Clanatus_Ccordo_Camarus	Clanatus_S4	Ccordo_50	Camarus_S7	7093	7946	-0.0567192	-0.0567192	0.0090954	-6.23603
Clanatus_Ccordo_Camarus	Clanatus_S4	Ccordo_50	Camarus_S43	7261	8093	-0.0541878	-0.0541878	0.00870347	-6.22601
Clanatus_Ccordo_Camarus	Clanatus_S56	Ccordo_200	Camarus_S43	5913	6801	-0.0698443	-0.0698443	0.0112249	-6.22227
Clanatus_Ccordo_Camarus	Clanatus_S4	Ccordo_50	Camarus_S35	7177	8051	-0.0573943	-0.0573943	0.0092425	-6.20982
Clanatus_Ccordo_Camarus	Clanatus_S36	Ccordo_50	Camarus_S21	7200	8593	-0.0882036	-0.0882036	0.0142478	-6.19069
Clanatus_Ccordo_Camarus	Clanatus_S49	Ccordo_50	Camarus_S21	7225	8161	-0.0608345	-0.0608345	0.00985138	-6.17523
Clanatus_Ccordo_Camarus	Clanatus_S2	Ccordo_200	Camarus_S7	5953	6821	-0.0679505	-0.0679505	0.0110298	-6.16066
Clanatus_Ccordo_Camarus	Clanatus_S55	Ccordo_200	Camarus_S26	6056	6957	-0.0692385	-0.0692385	0.0112806	-6.13784
Clanatus_Ccordo_Camarus	Clanatus_S18	Ccordo_50	Camarus_S43	7121	8148	-0.0672605	-0.0672605	0.0109843	-6.12332
Clanatus_Ccordo_Camarus	Clanatus_S28	Ccordo_50	Camarus_S19	7594	10433	-0.157486	-0.157486	0.0258411	-6.09441
Clanatus_Ccordo_Camarus	Clanatus_S28	Ccordo_200	Camarus_Renner&Silber2866	6966	8973	-0.125918	-0.125918	0.0207729	-6.06163
Clanatus_Ccordo_Camarus	Clanatus_S32	Ccordo_200	Camarus_S13	7536	10238	-0.15202	-0.15202	0.0251735	-6.03887
Clanatus_Ccordo_Camarus	Clanatus_S28	Ccordo_50	Camarus_S26	7507	10333	-0.158408	-0.158408	0.026278	-6.02817
Clanatus_Ccordo_Camarus	Clanatus_S49	Ccordo_50	Camarus_S7	6842	7735	-0.0612609	-0.0612609	0.0101635	-6.02755
Clanatus_Ccordo_Camarus	Clanatus_S4	Ccordo_50	Camarus_S26	7417	8279	-0.0549185	-0.0549185	0.00918738	-5.97759
Clanatus_Ccordo_Camarus	Clanatus_S2	Ccordo_200	Camarus_S26	6286	7158	-0.0648617	-0.0648617	0.0108972	-5.95212
Clanatus_Ccordo_Camarus	Clanatus_S23	Ccordo_50	Camarus_Renner&Silber2866	6788	7878	-0.0743216	-0.0743216	0.0125234	-5.93463
Clanatus_Ccordo_Camarus	Clanatus_S62	Ccordo_50	Camarus_Renner&Silber2866	6506	7565	-0.0752612	-0.0752612	0.0128807	-5.84296
Clanatus_Ccordo_Camarus	Clanatus_S55	Ccordo_200	Camarus_S7	5745	6625	-0.0711399	-0.0711399	0.0121885	-5.83666
Clanatus_Ccordo_Camarus	Clanatus_S52	Ccordo_50	Camarus_S21	6258	9711	-0.216231	-0.216231	0.0371175	-5.8256
Clanatus_Ccordo_Camarus	Clanatus_S36	Ccordo_50	Camarus_Renner&Silber2866	7014	8020	-0.066915	-0.066915	0.0115123	-5.81249
Clanatus_Ccordo_Camarus	Clanatus_S52	Ccordo_50	Camarus_S7	5885	9250	-0.222332	-0.222332	0.0386613	-5.75077
Clanatus_Ccordo_Camarus	Clanatus_S55	Ccordo_200	Camarus_S43	5944	6812	-0.0680464	-0.0680464	0.011905	-5.71579
Clanatus_Ccordo_Camarus	Clanatus_S18	Ccordo_200	Camarus_S13	7849	10858	-0.160849	-0.160849	0.0282933	-5.68506
Clanatus_Ccordo_Camarus	Clanatus_S4	Ccordo_50	Camarus_S21	7481	8419	-0.0589937	-0.0589937	0.0103786	-5.68415
Clanatus_Ccordo_Camarus	Clanatus_S52	Ccordo_200	Camarus_S34	5491	8411	-0.210042	-0.210042	0.0371215	-5.65823
Clanatus_Ccordo_Camarus	Clanatus_S28	Ccordo_50	Camarus_S10	7785	10555	-0.151036	-0.151036	0.0267862	-5.63857
Clanatus_Ccordo_Camarus	Clanatus_S46	Ccordo_50	Camarus_S21	6345	7858	-0.106527	-0.106527	0.0189305	-5.62727
Clanatus_Ccordo_Camarus	Clanatus_S11	Ccordo_50	Camarus_S10	7232	8184	-0.061754	-0.061754	0.0109832	-5.6226
Clanatus_Ccordo_Camarus	Clanatus_S25	Ccordo_200	Camarus_S13	8085	10838	-0.145484	-0.145484	0.0259066	-5.61572
Clanatus_Ccordo_Camarus	Clanatus_S63	Ccordo_50	Camarus_S19	6174	7811	-0.117054	-0.117054	0.0209408	-5.58977
Clanatus_Ccordo_Camarus	Clanatus_S2	Ccordo_200	Camarus_S35	6146	6959	-0.0620374	-0.0620374	0.0112023	-5.53791
Clanatus_Ccordo_Camarus	Clanatus_S44	Ccordo_50	Camarus_S21	6715	7974	-0.0857104	-0.0857104	0.0155108	-5.52585
Clanatus_Ccordo_Camarus	Clanatus_S49	Ccordo_50	Camarus_S35	6965	7740	-0.0527032	-0.0527032	0.00953993	-5.52448
Clanatus_Ccordo_Camarus	Clanatus_S52	Ccordo_200	Camarus_S43	5800	8405	-0.183386	-0.183386	0.0333391	-5.50064
Clanatus_Ccordo_Camarus	Clanatus_S61	Ccordo_50	Camarus_S21	6429	7839	-0.0988225	-0.0988225	0.0180377	-5.47867
Clanatus_Ccordo_Camarus	Clanatus_S49	Ccordo_50	Camarus_S26	7147	8010	-0.0569374	-0.0569374	0.0104219	-5.46326
Clanatus_Ccordo_Camarus	Clanatus_S63	Ccordo_50	Camarus_S7	5783	7290	-0.115276	-0.115276	0.0211247	-5.45692
Clanatus_Ccordo_Camarus	Clanatus_S36	Ccordo_50	Camarus_S7	6790	8026	-0.0834233	-0.0834233	0.0153538	-5.4334
Clanatus_Ccordo_Camarus	Clanatus_S46	Ccordo_200	Camarus_S35	5797	6562	-0.0618982	-0.0618982	0.0113975	-5.43084
Clanatus_Ccordo_Camarus	Clanatus_S18	Ccordo_50	Camarus_S34	6929	7843	-0.0618738	-0.0618738	0.011408	-5.42371
Clanatus_Ccordo_Camarus	Clanatus_S36	Ccordo_200	Camarus_S13	7779	9792	-0.114564	-0.114564	0.0211645	-5.41303
Clanatus_Ccordo_Camarus	Clanatus_S56	Ccordo_50	Camarus_S19	6473	7906	-0.0996592	-0.0996592	0.0184558	-5.39987
Clanatus_Ccordo_Camarus	Clanatus_S18	Ccordo_50	Camarus_S35	7127	7983	-0.0566512	-0.0566512	0.0107223	-5.2835
Clanatus_Ccordo_Camarus	Clanatus_S46	Ccordo_50	Camarus_S7	5946	7386	-0.108011	-0.108011	0.0204489	-5.28199
Clanatus_Ccordo_Camarus	Clanatus_S52	Ccordo_50	Camarus_S19	6390	9681	-0.204779	-0.204779	0.0388641	-5.2691
Clanatus_Ccordo_Camarus	Clanatus_S2	Ccordo_200	Camarus_S43	6158	6999	-0.0639204	-0.0639204	0.0121837	-5.2464
Clanatus_Ccordo_Camarus	Clanatus_S57	Ccordo_50	Camarus_S21	6697	7943	-0.0851093	-0.0851093	0.0163469	-5.20643
Clanatus_Ccordo_Camarus	Clanatus_S55	Ccordo_200	Camarus_S21	6194	7000	-0.0610884	-0.0610884	0.0118364	-5.16106
Clanatus_Ccordo_Camarus	Clanatus_S23	Ccordo_S27	Camarus_S13	7452	9691	-0.130607	-0.130607	0.02544	-5.13394
Clanatus_Ccordo_Camarus	Clanatus_S52	Ccordo_200	Camarus_S35	5809	8511	-0.188687	-0.188687	0.0368983	-5.11371
Clanatus_Ccordo_Camarus	Clanatus_S60	Ccordo_200	Camarus_S34	6017	6703	-0.0539308	-0.0539308	0.0105498	-5.11202
Clanatus_Ccordo_Camarus	Clanatus_S40	Ccordo_200	Camarus_S34	5999	7454	-0.108154	-0.108154	0.0212628	-5.08655
Clanatus_Ccordo_Camarus	Clanatus_S28	Ccordo_200	Camarus_S7	6965	9054	-0.130408	-0.130408	0.0257081	-5.07264
Clanatus_Ccordo_Camarus	Clanatus_S56	Ccordo_200	Camarus_S35	5958	6665	-0.0560089	-0.0560089	0.0111016	-5.04511
Clanatus_Ccordo_Camarus	Clanatus_S44	Ccordo_200	Camarus_S34	6043	6678	-0.0499175	-0.0499175	0.00995092	-5.01637
Clanatus_Ccordo_Camarus	Clanatus_S32	Ccordo_50	Camarus_S35	6981	7683	-0.0478723	-0.0478723	0.00956771	-5.00353
Clanatus_Ccordo_Camarus	Clanatus_S36	Ccordo_50	Camarus_S19	7311	8534	-0.0771852	-0.0771852	0.0154338	-5.00106
Clanatus_Ccordo_Camarus	Clanatus_S52	Ccordo_50	Camarus_S26	6305	9418	-0.19799	-0.19799	0.0395937	-5.00055
Clanatus_Ccordo_Camarus	Clanatus_S40	Ccordo_200	Camarus_S7	6064	7494	-0.105473	-0.105473	0.0213352	-4.94361
Clanatus_Ccordo_Camarus	Clanatus_S55	Ccordo_200	Camarus_S35	5927	6699	-0.0611437	-0.0611437	0.0124016	-4.93032
Clanatus_Ccordo_Camarus	Clanatus_S56	Ccordo_50	Camarus_S26	6387	7696	-0.092949	-0.092949	0.0189148	-4.91409
Clanatus_Ccordo_Camarus	Clanatus_S63	Ccordo_50	Camarus_S10	6357	7892	-0.107727	-0.107727	0.0219341	-4.91139
Clanatus_Ccordo_Camarus	Clanatus_S25	Ccordo_50	Camarus_S34	7128	7858	-0.0487121	-0.0487121	0.00993434	-4.90341
Clanatus_Ccordo_Camarus	Clanatus_S2	Ccordo_200	Camarus_S21	6499	7316	-0.0591386	-0.0591386	0.0120619	-4.90293
Clanatus_Ccordo_Camarus	Clanatus_S52	Ccordo_50	Camarus_S10	6572	9706	-0.19253	-0.19253	0.0392742	-4.90219
Clanatus_Ccordo_Camarus	Clanatus_S63	Ccordo_50	Camarus_S26	6094	7525	-0.105074	-0.105074	0.0215476	-4.87635
Clanatus_Ccordo_Camarus	Clanatus_S60	Ccordo_50	Camarus_S21	6850	8100	-0.083612	-0.083612	0.0171855	-4.86527
Clanatus_Ccordo_Camarus	Clanatus_S4	Ccordo_50	Camarus_S10	7658	8534	-0.0541008	-0.0541008	0.0111464	-4.85367
Clanatus_Ccordo_Camarus	Clanatus_S44	Ccordo_50	Camarus_S19	6811	8079	-0.0851578	-0.0851578	0.0175658	-4.84794
Clanatus_Ccordo_Camarus	Clanatus_S12	Ccordo_200	Camarus_S13	8473	10760	-0.11891	-0.11891	0.0246372	-4.82644
Clanatus_Ccordo_Camarus	Clanatus_S40	Ccordo_200	Camarus_S43	6236	7636	-0.100923	-0.100923	0.0209747	-4.81165
Clanatus_Ccordo_Camarus	Clanatus_S49	Ccordo_50	Camarus_S10	7379	8206	-0.0530638	-0.0530638	0.011037	-4.80782
Clanatus_Ccordo_Camarus	Clanatus_S56	Ccordo_50	Camarus_S10	6642	7993	-0.092313	-0.092313	0.0193642	-4.76721
Clanatus_Ccordo_Camarus	Clanatus_S28	Ccordo_200	Camarus_S21	7457	9882	-0.139858	-0.139858	0.029606	-4.72398
Clanatus_Ccordo_Camarus	Clanatus_S61	Ccordo_200	Camarus_S35	5938	6570	-0.0505277	-0.0505277	0.0107002	-4.72211
Clanatus_Ccordo_Camarus	Clanatus_S61	Ccordo_50	Camarus_S7	6042	7362	-0.0984781	-0.0984781	0.0209551	-4.69947
Clanatus_Ccordo_Camarus	Clanatus_S57	Ccordo_200	Camarus_S34	5986	6644	-0.0520982	-0.0520982	0.0111968	-4.65293
Clanatus_Ccordo_Camarus	Clanatus_S40	Ccordo_200	Camarus_S10	6588	8051	-0.0999385	-0.0999385	0.0215545	-4.63656
Clanatus_Ccordo_Camarus	Clanatus_S60	Ccordo_200	Camarus_S43	6250	6902	-0.0495742	-0.0495742	0.0107056	-4.63069
Clanatus_Ccordo_Camarus	Clanatus_S61	Ccordo_50	Camarus_S19	6514	7853	-0.0931997	-0.0931997	0.0202292	-4.60719
Clanatus_Ccordo_Camarus	Clanatus_S44	Ccordo_50	Camarus_S7	6399	7566	-0.0835661	-0.0835661	0.0181591	-4.60189
Clanatus_Ccordo_Camarus	Clanatus_S2	Ccordo_200	Camarus_S10	6551	7361	-0.0582231	-0.0582231	0.0127371	-4.57116
Clanatus_Ccordo_Camarus	Clanatus_S25	Ccordo_50	Camarus_S43	7309	7950	-0.042008	-0.042008	0.00926411	-4.53449
Clanatus_Ccordo_Camarus	Clanatus_S40	Ccordo_200	Camarus_S26	6401	7769	-0.096542	-0.096542	0.0212961	-4.53332
Clanatus_Ccordo_Camarus	Clanatus_S40	Ccordo_200	Camarus_S19	6547	7955	-0.0970901	-0.0970901	0.021628	-4.48909
Clanatus_Ccordo_Camarus	Clanatus_S60	Ccordo_50	Camarus_S7	6443	7686	-0.0879751	-0.0879751	0.0196308	-4.48149
Clanatus_Ccordo_Camarus	Clanatus_S36	Ccordo_50	Camarus_S26	7183	8348	-0.0750113	-0.0750113	0.0168034	-4.46405
Clanatus_Ccordo_Camarus	Clanatus_S11	Ccordo_S27	Camarus_S13	7510	9469	-0.115378	-0.115378	0.0260202	-4.43416
Clanatus_Ccordo_Camarus	Clanatus_S61	Ccordo_50	Camarus_S10	6621	7968	-0.0923298	-0.0923298	0.0210801	-4.37995
Clanatus_Ccordo_Camarus	Clanatus_S52	Ccordo_200	Camarus_Renner&Silber2866	5984	8411	-0.1686	-0.1686	0.0385064	-4.3785
Clanatus_Ccordo_Camarus	Clanatus_S28	Ccordo_200	Camarus_S26	7373	9366	-0.119063	-0.119063	0.0274895	-4.33123
Clanatus_Ccordo_Camarus	Clanatus_S40	Ccordo_200	Camarus_S21	6508	8393	-0.126502	-0.126502	0.0292168	-4.32976
Clanatus_Ccordo_Camarus	Clanatus_S36	Ccordo_50	Camarus_S10	7464	8679	-0.0752648	-0.0752648	0.017469	-4.30848
Clanatus_Ccordo_Camarus	Clanatus_S46	Ccordo_50	Camarus_S19	6475	7823	-0.0942789	-0.0942789	0.0218878	-4.30736
Clanatus_Ccordo_Camarus	Clanatus_S28	Ccordo_200	Camarus_S19	7506	9474	-0.115901	-0.115901	0.0270596	-4.28318
Clanatus_Ccordo_Camarus	Clanatus_S67	Ccordo_200	Camarus_S13	8145	9532	-0.0784635	-0.0784635	0.018495	-4.24241
Clanatus_Ccordo_Camarus	Clanatus_S52	Ccordo_200	Camarus_S7	5941	8430	-0.173196	-0.173196	0.0411782	-4.20601
Clanatus_Ccordo_Camarus	Clanatus_S60	Ccordo_200	Camarus_S35	6305	6880	-0.0436102	-0.0436102	0.0105306	-4.14129
Clanatus_Ccordo_Camarus	Clanatus_S40	Ccordo_200	Camarus_S35	6331	7607	-0.0915483	-0.0915483	0.0221558	-4.13202
Clanatus_Ccordo_Camarus	Clanatus_S23	Ccordo_200	Camarus_S7	6442	7007	-0.0420106	-0.0420106	0.0101863	-4.12423
Clanatus_Ccordo_Camarus	Clanatus_S57	Ccordo_50	Camarus_S7	6384	7491	-0.0797838	-0.0797838	0.0195061	-4.0902
Clanatus_Ccordo_Camarus	Clanatus_S44	Ccordo_200	Camarus_S43	6347	6916	-0.0429013	-0.0429013	0.0105117	-4.0813
Clanatus_Ccordo_Camarus	Clanatus_S44	Ccordo_50	Camarus_S10	6979	8106	-0.07471	-0.07471	0.018452	-4.04887
Clanatus_Ccordo_Camarus	Clanatus_S44	Ccordo_50	Camarus_S26	6734	7789	-0.0726434	-0.0726434	0.0179524	-4.04644
Clanatus_Ccordo_Camarus	Clanatus_S23	Ccordo_200	Camarus_S34	6363	6926	-0.0423659	-0.0423659	0.0105331	-4.02216
Clanatus_Ccordo_Camarus	Clanatus_S57	Ccordo_50	Camarus_S19	6807	7935	-0.0765161	-0.0765161	0.0191529	-3.99501
Clanatus_Ccordo_Camarus	Clanatus_S40	Ccordo_50	Camarus_S13	8317	10399	-0.111242	-0.111242	0.0279503	-3.97999
Clanatus_Ccordo_Camarus	Clanatus_S63	Ccordo_200	Camarus_Renner&Silber2866	5926	6597	-0.0535814	-0.0535814	0.0135092	-3.9663
Clanatus_Ccordo_Camarus	Clanatus_S52	Ccordo_200	Camarus_S21	6471	8901	-0.15808	-0.15808	0.0400325	-3.94878
Clanatus_Ccordo_Camarus	Clanatus_S61	Ccordo_50	Camarus_S26	6451	7599	-0.0817082	-0.0817082	0.0209276	-3.90432
Clanatus_Ccordo_Camarus	Clanatus_S23	Ccordo_200	Camarus_S19	6882	7499	-0.0429038	-0.0429038	0.0110181	-3.89393
Clanatus_Ccordo_Camarus	Clanatus_S62	Ccordo_200	Camarus_S34	6199	6791	-0.0455735	-0.0455735	0.0117249	-3.8869
Clanatus_Ccordo_Camarus	Clanatus_S11	Ccordo_50	Camarus_Renner&Silber2866	6965	7562	-0.0410959	-0.0410959	0.0106605	-3.85498
Clanatus_Ccordo_Camarus	Clanatus_S36	Ccordo_200	Camarus_S34	6387	7005	-0.0461469	-0.0461469	0.0121771	-3.78964
Clanatus_Ccordo_Camarus	Clanatus_S67	Ccordo_50	Camarus_S43	7192	7825	-0.0421522	-0.0421522	0.0111241	-3.78928
Clanatus_Ccordo_Camarus	Clanatus_S25	Ccordo_50	Camarus_S35	7295	7828	-0.0352443	-0.0352443	0.00932884	-3.778
Clanatus_Ccordo_Camarus	Clanatus_S67	Ccordo_50	Camarus_S35	7166	7783	-0.0412737	-0.0412737	0.0109532	-3.7682
Clanatus_Ccordo_Camarus	Clanatus_S52	Ccordo_200	Camarus_S19	6513	8898	-0.15476	-0.15476	0.0417128	-3.71012
Clanatus_Ccordo_Camarus	Clanatus_S62	Ccordo_200	Camarus_S19	6697	7296	-0.0428071	-0.0428071	0.0116041	-3.68897
Clanatus_Ccordo_Camarus	Clanatus_S23	Ccordo_200	Camarus_S43	6602	7142	-0.0392899	-0.0392899	0.0107207	-3.66486
Clanatus_Ccordo_Camarus	Clanatus_S57	Ccordo_200	Camarus_S43	6292	6813	-0.0397558	-0.0397558	0.0108856	-3.65214
Clanatus_Ccordo_Camarus	Clanatus_S52	Ccordo_200	Camarus_S26	6361	8648	-0.152375	-0.152375	0.0421547	-3.61467
Clanatus_Ccordo_Camarus	Clanatus_S57	Ccordo_50	Camarus_S26	6713	7728	-0.070286	-0.070286	0.0195197	-3.60078
Clanatus_Ccordo_Camarus	Clanatus_S67	Ccordo_50	Camarus_S34	6949	7586	-0.0438253	-0.0438253	0.0122637	-3.57357
Clanatus_Ccordo_Camarus	Clanatus_S46	Ccordo_50	Camarus_S10	6670	7841	-0.0806974	-0.0806974	0.0227909	-3.54077
Clanatus_Ccordo_Camarus	Clanatus_S18	Ccordo_S27	Camarus_S13	8080	10109	-0.111551	-0.111551	0.0317603	-3.51227
Clanatus_Ccordo_Camarus	Clanatus_S60	Ccordo_50	Camarus_S19	7044	8118	-0.070835	-0.070835	0.020296	-3.49009
Clanatus_Ccordo_Camarus	Clanatus_S28	Ccordo_200	Camarus_S10	7829	9538	-0.098405	-0.098405	0.0282798	-3.4797
Clanatus_Ccordo_Camarus	Clanatus_S46	Ccordo_50	Camarus_S26	6469	7543	-0.0766486	-0.0766486	0.0221232	-3.46463
Clanatus_Ccordo_Camarus	Clanatus_S2	Ccordo_200	Camarus_Renner&Silber2866	6283	6898	-0.0466581	-0.0466581	0.0134989	-3.45643
Clanatus_Ccordo_Camarus	Clanatus_S57	Ccordo_50	Camarus_S10	6983	8009	-0.0684365	-0.0684365	0.0201172	-3.40189
Clanatus_Ccordo_Camarus	Clanatus_S40	Ccordo_200	Camarus_Renner&Silber2866	6458	7537	-0.077099	-0.077099	0.0226756	-3.40008
Clanatus_Ccordo_Camarus	Clanatus_S25	Ccordo_S27	Camarus_S13	8242	10044	-0.0985453	-0.0985453	0.0294723	-3.34366
Clanatus_Ccordo_Camarus	Clanatus_S62	Ccordo_200	Camarus_S7	6307	6767	-0.0351843	-0.0351843	0.0105458	-3.33633
Clanatus_Ccordo_Camarus	Clanatus_S55	Ccordo_200	Camarus_S10	6431	7168	-0.0541952	-0.0541952	0.016307	-3.32343
Clanatus_Ccordo_Camarus	Clanatus_S46	Ccordo_200	Camarus_Renner&Silber2866	6008	6560	-0.0439211	-0.0439211	0.0134672	-3.26134
Clanatus_Ccordo_Camarus	Clanatus_S56	Ccordo_200	Camarus_S7	5970	6728	-0.0596944	-0.0596944	0.0185092	-3.22512
Clanatus_Ccordo_Camarus	Clanatus_S52	Ccordo_200	Camarus_S10	6732	8799	-0.133089	-0.133089	0.042266	-3.14884
Clanatus_Ccordo_Camarus	Clanatus_S60	Ccordo_50	Camarus_S10	7190	8240	-0.0680493	-0.0680493	0.021691	-3.13721
Clanatus_Ccordo_Camarus	Clanatus_S23	Ccordo_200	Camarus_S26	6774	7269	-0.0352489	-0.0352489	0.0112704	-3.12756
Clanatus_Ccordo_Camarus	Clanatus_S32	Ccordo_50	Camarus_S21	7405	8111	-0.0455014	-0.0455014	0.014566	-3.1238
Clanatus_Ccordo_Camarus	Clanatus_S55	Ccordo_200	Camarus_Renner&Silber2866	6168	6709	-0.0420129	-0.0420129	0.0138577	-3.03174
Clanatus_Ccordo_Camarus	Clanatus_S44	Ccordo_200	Camarus_S35	6364	6782	-0.0317967	-0.0317967	0.0105986	-3.00008
Clanatus_Ccordo_Camarus	Clanatus_S25	Ccordo_200	Camarus_S19	8363	7479	0.055801	0.055801	0.0174001	3.20694
Clanatus_Ccordo_Camarus	Clanatus_S25	Ccordo_200	Camarus_S26	8215	7301	0.0589069	0.0589069	0.0180355	3.26617
Clanatus_Ccordo_Camarus	Clanatus_S25	Ccordo_200	Camarus_S21	8202	7394	0.0518082	0.0518082	0.0151934	3.40991
Clanatus_Ccordo_Camarus	Clanatus_S12	Ccordo_200	Camarus_S7	7861	7136	0.048343	0.048343	0.0139839	3.45704
Clanatus_Ccordo_Camarus	Clanatus_S12	Ccordo_200	Camarus_S19	8406	7583	0.0514729	0.0514729	0.0137565	3.74171
Clanatus_Ccordo_Camarus	Clanatus_S23	Ccordo_S27	Camarus_S43	6877	6340	0.0406295	0.0406295	0.0104586	3.8848
Clanatus_Ccordo_Camarus	Clanatus_S23	Ccordo_S27	Camarus_S19	7257	6643	0.0441727	0.0441727	0.0112912	3.91212
Clanatus_Ccordo_Camarus	Clanatus_S25	Ccordo_200	Camarus_S10	8614	7413	0.0749361	0.0749361	0.0191223	3.91877
Clanatus_Ccordo_Camarus	Clanatus_S12	Ccordo_200	Camarus_S26	8315	7387	0.0591008	0.0591008	0.0137073	4.31164
Clanatus_Ccordo_Camarus	Clanatus_S12	Ccordo_200	Camarus_S43	7922	7234	0.0453946	0.0453946	0.0105052	4.32114
Clanatus_Ccordo_Camarus	Clanatus_S12	Ccordo_200	Camarus_S10	8671	7556	0.0687126	0.0687126	0.0149089	4.60884
Clanatus_Ccordo_Camarus	Clanatus_S12	Ccordo_200	Camarus_S21	8444	7472	0.0610706	0.0610706	0.0127582	4.78676
Clanatus_Ccordo_Camarus	Clanatus_S23	Ccordo_S27	Camarus_S34	6819	6121	0.0539413	0.0539413	0.0109306	4.9349
Clanatus_Ccordo_Camarus	Clanatus_S23	Ccordo_S27	Camarus_S35	6944	6223	0.0547581	0.0547581	0.0109848	4.98489
Clanatus_Ccordo_Camarus	Clanatus_S23	Ccordo_S27	Camarus_S7	6872	6201	0.0513272	0.0513272	0.0102398	5.01254
Clanatus_Ccordo_Camarus	Clanatus_S11	Ccordo_S27	Camarus_S19	7307	6537	0.0556198	0.0556198	0.0109337	5.08699
Clanatus_Ccordo_Camarus	Clanatus_S12	Ccordo_200	Camarus_S35	7952	7122	0.0550617	0.0550617	0.0108128	5.09228
Clanatus_Ccordo_Camarus	Clanatus_S23	Ccordo_S27	Camarus_S26	7230	6417	0.0595735	0.0595735	0.0114933	5.18334
Clanatus_Ccordo_Camarus	Clanatus_S23	Ccordo_S27	Camarus_S21	7452	6488	0.0691535	0.0691535	0.0131737	5.24934
Clanatus_Ccordo_Camarus	Clanatus_S47	Ccordo_50	Camarus_S13	15799	11703	0.148935	0.148935	0.0275276	5.41038
Clanatus_Ccordo_Camarus	Clanatus_S11	Ccordo_S27	Camarus_Renner&Silber2866	6939	5950	0.0767321	0.0767321	0.0136893	5.60525
Clanatus_Ccordo_Camarus	Clanatus_S23	Ccordo_S27	Camarus_S10	7581	6508	0.0761587	0.0761587	0.0133744	5.69436
Clanatus_Ccordo_Camarus	Clanatus_S25	Ccordo_200	Camarus_Renner&Silber2866	7891	6871	0.0690963	0.0690963	0.0117734	5.86885
Clanatus_Ccordo_Camarus	Clanatus_S11	Ccordo_S27	Camarus_S43	6948	6160	0.060116	0.060116	0.0102338	5.87423
Clanatus_Ccordo_Camarus	Clanatus_S18	Ccordo_S27	Camarus_S43	7521	6552	0.0688553	0.0688553	0.0114064	6.03656
Clanatus_Ccordo_Camarus	SchweinfurthLeaf	Ccordo_50	Camarus_S7	9107	7676	0.0852649	0.0852649	0.0137221	6.21369
Clanatus_Ccordo_Camarus	Clanatus_S18	Ccordo_S27	Camarus_S19	8356	6688	0.110875	0.110875	0.0175488	6.31807
Clanatus_Ccordo_Camarus	Clanatus_S18	Ccordo_S27	Camarus_Renner&Silber2866	7549	6304	0.0898722	0.0898722	0.0142056	6.32655
Clanatus_Ccordo_Camarus	SchweinfurthLeaf	Ccordo_50	Camarus_S19	9582	8077	0.0852257	0.0852257	0.0133349	6.39119
Clanatus_Ccordo_Camarus	SchweinfurthLeaf	Ccordo_50	Camarus_S10	9673	8133	0.0864877	0.0864877	0.0135285	6.393
Clanatus_Ccordo_Camarus	Clanatus_S12	Ccordo_200	Camarus_Renner&Silber2866	8153	6953	0.0794386	0.0794386	0.012119	6.55488
Clanatus_Ccordo_Camarus	SchweinfurthLeaf	Ccordo_50	Camarus_S21	9449	8073	0.0785298	0.0785298	0.011958	6.56716
Clanatus_Ccordo_Camarus	SchweinfurthLeaf	Ccordo_50	Camarus_S26	9456	7896	0.0899032	0.0899032	0.0136048	6.60818
Clanatus_Ccordo_Camarus	Clanatus_S18	Ccordo_S27	Camarus_S21	8369	6704	0.110462	0.110462	0.0166256	6.6441
Clanatus_Ccordo_Camarus	Clanatus_S18	Ccordo_S27	Camarus_S7	7814	6221	0.113502	0.113502	0.016933	6.703
Clanatus_Ccordo_Camarus	Clanatus_S11	Ccordo_S27	Camarus_S21	7537	6337	0.0864927	0.0864927	0.0128994	6.7052
Clanatus_Ccordo_Camarus	Clanatus_S11	Ccordo_S27	Camarus_S7	6846	5962	0.0690194	0.0690194	0.0101848	6.77671
Clanatus_Ccordo_Camarus	Clanatus_S11	Ccordo_S27	Camarus_S34	6834	5958	0.0684803	0.0684803	0.00998356	6.8593
Clanatus_Ccordo_Camarus	Clanatus_S47	Ccordo_200	Camarus_S13	15924	10889	0.187782	0.187782	0.0273002	6.87842
Clanatus_Ccordo_Camarus	Clanatus_S18	Ccordo_S27	Camarus_S26	8385	6514	0.125579	0.125579	0.018141	6.92237
Clanatus_Ccordo_Camarus	Clanatus_S18	Ccordo_S27	Camarus_S10	8734	6670	0.133991	0.133991	0.0189979	7.05295
Clanatus_Ccordo_Camarus	Clanatus_S11	Ccordo_S27	Camarus_S35	7047	6041	0.0768643	0.0768643	0.010816	7.10652
Clanatus_Ccordo_Camarus	Clanatus_S11	Ccordo_S27	Camarus_S10	7787	6292	0.106187	0.106187	0.0147109	7.21824
Clanatus_Ccordo_Camarus	Clanatus_S18	Ccordo_S27	Camarus_S34	7425	6241	0.0866384	0.0866384	0.0116659	7.42661
Clanatus_Ccordo_Camarus	Clanatus_S11	Ccordo_S27	Camarus_S26	7357	6204	0.0850232	0.0850232	0.0111187	7.6469
Clanatus_Ccordo_Camarus	SchweinfurthLeaf	Ccordo_50	Camarus_S34	8860	7772	0.0654161	0.0654161	0.00835732	7.8274
Clanatus_Ccordo_Camarus	Clanatus_S25	Ccordo_S27	Camarus_S7	7952	6147	0.128023	0.128023	0.0160757	7.9638
Clanatus_Ccordo_Camarus	Clanatus_S18	Ccordo_S27	Camarus_S35	7594	6391	0.0860207	0.0860207	0.010758	7.99594
Clanatus_Ccordo_Camarus	Clanatus_S25	Ccordo_S27	Camarus_S34	7563	6172	0.101274	0.101274	0.0119728	8.45868
Clanatus_Ccordo_Camarus	Clanatus_S25	Ccordo_S27	Camarus_S19	8607	6470	0.141739	0.141739	0.0166928	8.49104
Clanatus_Ccordo_Camarus	Clanatus_S25	Ccordo_S27	Camarus_S43	7694	6310	0.0988289	0.0988289	0.0115073	8.58834
Clanatus_Ccordo_Camarus	Clanatus_S25	Ccordo_S27	Camarus_S26	8577	6333	0.150503	0.150503	0.0170739	8.81482
Clanatus_Ccordo_Camarus	Clanatus_S25	Ccordo_S27	Camarus_S10	9010	6402	0.169219	0.169219	0.0187308	9.03427
Clanatus_Ccordo_Camarus	SchweinfurthLeaf	Ccordo_50	Camarus_S43	9099	7815	0.0759134	0.0759134	0.0083119	9.1331
Clanatus_Ccordo_Camarus	Clanatus_S25	Ccordo_S27	Camarus_S21	8595	6450	0.142572	0.142572	0.015398	9.25915
Clanatus_Ccordo_Camarus	Clanatus_S25	Ccordo_S27	Camarus_S35	7742	6199	0.110681	0.110681	0.0117036	9.45702
Clanatus_Ccordo_Camarus	Clanatus_S25	Ccordo_S27	Camarus_Renner&Silber2866	7764	6064	0.122939	0.122939	0.0127298	9.65758
Clanatus_Ccordo_Camarus	SchweinfurthLeaf	Ccordo_50	Camarus_S35	9069	7737	0.0792574	0.0792574	0.00816105	9.71167
Clanatus_Ccordo_Camarus	SchweinfurthLeaf	Ccordo_200	Camarus_S19	9644	7296	0.138607	0.138607	0.0134369	10.3154
Clanatus_Ccordo_Camarus	Clanatus_S12	Ccordo_S27	Camarus_S19	8751	6684	0.133916	0.133916	0.0128423	10.4277
Clanatus_Ccordo_Camarus	SchweinfurthLeaf	Ccordo_200	Camarus_S7	9149	6890	0.140844	0.140844	0.0133265	10.5687
Clanatus_Ccordo_Camarus	SchweinfurthLeaf	Ccordo_200	Camarus_S10	9845	7263	0.150923	0.150923	0.0142368	10.6009
Clanatus_Ccordo_Camarus	SchweinfurthLeaf	Ccordo_50	Camarus_Renner&Silber2866	9274	7655	0.0956347	0.0956347	0.00901275	10.6111
Clanatus_Ccordo_Camarus	SchweinfurthLeaf	Ccordo_200	Camarus_S26	9515	7134	0.143012	0.143012	0.0133354	10.7242
Clanatus_Ccordo_Camarus	Clanatus_S12	Ccordo_S27	Camarus_S7	8238	6281	0.134789	0.134789	0.0124327	10.8415
Clanatus_Ccordo_Camarus	Clanatus_S12	Ccordo_S27	Camarus_Renner&Silber2866	8066	6187	0.131832	0.131832	0.0120018	10.9844
Clanatus_Ccordo_Camarus	Clanatus_S12	Ccordo_S27	Camarus_S43	8167	6406	0.12084	0.12084	0.0108363	11.1514
Clanatus_Ccordo_Camarus	Clanatus_S12	Ccordo_S27	Camarus_S10	9097	6602	0.158927	0.158927	0.0139803	11.368
Clanatus_Ccordo_Camarus	SchweinfurthLeaf	Ccordo_200	Camarus_S21	9659	7293	0.139571	0.139571	0.011811	11.817
Clanatus_Ccordo_Camarus	Clanatus_S12	Ccordo_S27	Camarus_S34	7993	6335	0.115718	0.115718	0.00972653	11.8971
Clanatus_Ccordo_Camarus	Clanatus_S12	Ccordo_S27	Camarus_S21	8827	6536	0.149124	0.149124	0.0125039	11.9263
Clanatus_Ccordo_Camarus	Clanatus_S12	Ccordo_S27	Camarus_S26	8758	6504	0.147687	0.147687	0.0123038	12.0034
Clanatus_Ccordo_Camarus	Clanatus_S65	Ccordo_50	Camarus_S13	26162	16761	0.21902	0.21902	0.0180927	12.1054
Clanatus_Ccordo_Camarus	Clanatus_S12	Ccordo_S27	Camarus_S35	8202	6295	0.131545	0.131545	0.0099116	13.2718
Clanatus_Ccordo_Camarus	SchweinfurthLeaf	Ccordo_200	Camarus_S34	8848	6963	0.119221	0.119221	0.00851005	14.0094
Clanatus_Ccordo_Camarus	Clanatus_S65	Ccordo_200	Camarus_S13	26211	15872	0.245681	0.245681	0.0175331	14.0124
Clanatus_Ccordo_Camarus	Clanatus_S47	Ccordo_50	Camarus_S21	15201	9180	0.246955	0.246955	0.0173496	14.234
Clanatus_Ccordo_Camarus	Clanatus_S47	Ccordo_50	Camarus_S7	14552	8647	0.254537	0.254537	0.0176804	14.3965
Clanatus_Ccordo_Camarus	Clanatus_S47	Ccordo_50	Camarus_S10	15593	9285	0.253557	0.253557	0.0173363	14.6258
Clanatus_Ccordo_Camarus	Clanatus_S47	Ccordo_50	Camarus_S34	14359	8598	0.250947	0.250947	0.017032	14.7339
Clanatus_Ccordo_Camarus	Clanatus_S47	Ccordo_50	Camarus_S19	15267	9131	0.251496	0.251496	0.0167859	14.9825
Clanatus_Ccordo_Camarus	SchweinfurthLeaf	Ccordo_200	Camarus_S35	9187	6934	0.139756	0.139756	0.00931832	14.9979
Clanatus_Ccordo_Camarus	SchweinfurthLeaf	Ccordo_200	Camarus_S43	9183	7001	0.134825	0.134825	0.00892692	15.1031
Clanatus_Ccordo_Camarus	Clanatus_S47	Ccordo_50	Camarus_S35	14721	8900	0.246433	0.246433	0.0163165	15.1033
Clanatus_Ccordo_Camarus	Clanatus_S47	Ccordo_50	Camarus_S26	15052	8971	0.253132	0.253132	0.016706	15.1522
Clanatus_Ccordo_Camarus	Clanatus_S47	Ccordo_50	Camarus_Renner&Silber2866	14905	8770	0.259134	0.259134	0.0170577	15.1916
Clanatus_Ccordo_Camarus	SchweinfurthLeaf	Ccordo_S27	Camarus_S10	10456	6606	0.225648	0.225648	0.0146607	15.3913
Clanatus_Ccordo_Camarus	SchweinfurthLeaf	Ccordo_S27	Camarus_S19	10109	6595	0.210369	0.210369	0.0136117	15.455
Clanatus_Ccordo_Camarus	Clanatus_S47	Ccordo_50	Camarus_S43	14772	8840	0.251228	0.251228	0.0162157	15.4929
Clanatus_Ccordo_Camarus	SchweinfurthLeaf	Ccordo_200	Camarus_Renner&Silber2866	9358	6845	0.155095	0.155095	0.00999611	15.5155
Clanatus_Ccordo_Camarus	SchweinfurthLeaf	Ccordo_S27	Camarus_S26	10063	6476	0.216881	0.216881	0.0138174	15.6963
Clanatus_Ccordo_Camarus	SchweinfurthLeaf	Ccordo_S27	Camarus_S7	9689	6239	0.2166	0.2166	0.0133539	16.22
Clanatus_Ccordo_Camarus	SchweinfurthLeaf	Ccordo_S27	Camarus_S21	10200	6606	0.213852	0.213852	0.012627	16.9361
Clanatus_Ccordo_Camarus	SchweinfurthLeaf	Ccordo_S27	Camarus_Renner&Silber2866	9440	6287	0.200483	0.200483	0.011759	17.0493
Clanatus_Ccordo_Camarus	SchweinfurthLeaf	Ccordo_S27	Camarus_S34	9394	6334	0.194557	0.194557	0.0109058	17.8398
Clanatus_Ccordo_Camarus	Clanatus_S47	Ccordo_200	Camarus_S34	14403	7752	0.300203	0.300203	0.0161268	18.6152
Clanatus_Ccordo_Camarus	Clanatus_S47	Ccordo_200	Camarus_S21	15441	8358	0.297617	0.297617	0.0157399	18.9084
Clanatus_Ccordo_Camarus	Clanatus_S47	Ccordo_200	Camarus_S19	15421	8370	0.296373	0.296373	0.0156259	18.9668
Clanatus_Ccordo_Camarus	Clanatus_S65	Ccordo_50	Camarus_S10	25757	15360	0.252864	0.252864	0.0132133	19.1371
Clanatus_Ccordo_Camarus	Clanatus_S47	Ccordo_200	Camarus_S10	15780	8373	0.30667	0.30667	0.0159586	19.2166
Clanatus_Ccordo_Camarus	Clanatus_S47	Ccordo_200	Camarus_Renner&Silber2866	15066	7990	0.306905	0.306905	0.0159219	19.2756
Clanatus_Ccordo_Camarus	Clanatus_S47	Ccordo_200	Camarus_S26	15188	8232	0.297011	0.297011	0.0152669	19.4546
Clanatus_Ccordo_Camarus	Clanatus_S47	Ccordo_200	Camarus_S7	14646	7838	0.302793	0.302793	0.0154802	19.56
Clanatus_Ccordo_Camarus	SchweinfurthLeaf	Ccordo_S27	Camarus_S35	9591	6312	0.206187	0.206187	0.0104948	19.6467
Clanatus_Ccordo_Camarus	Clanatus_S47	Ccordo_200	Camarus_S35	14889	8055	0.297856	0.297856	0.0150182	19.8329
Clanatus_Ccordo_Camarus	SchweinfurthLeaf	Ccordo_S27	Camarus_S43	9584	6406	0.198749	0.198749	0.00999342	19.888
Clanatus_Ccordo_Camarus	Clanatus_S65	Ccordo_50	Camarus_S26	25355	15054	0.254918	0.254918	0.0126496	20.1522
Clanatus_Ccordo_Camarus	Clanatus_S65	Ccordo_50	Camarus_S7	24650	14680	0.253496	0.253496	0.0123811	20.4745
Clanatus_Ccordo_Camarus	Clanatus_S47	Ccordo_200	Camarus_S43	14940	8051	0.299639	0.299639	0.0146207	20.4942
Clanatus_Ccordo_Camarus	Clanatus_S65	Ccordo_50	Camarus_S19	25590	14728	0.269408	0.269408	0.0124827	21.5825
Clanatus_Ccordo_Camarus	Clanatus_S65	Ccordo_50	Camarus_S21	25338	14985	0.256752	0.256752	0.0117437	21.863
Clanatus_Ccordo_Camarus	Clanatus_S65	Ccordo_200	Camarus_S10	25974	14487	0.283903	0.283903	0.012861	22.0748
Clanatus_Ccordo_Camarus	Clanatus_S65	Ccordo_200	Camarus_S26	25459	14307	0.280441	0.280441	0.0125744	22.3024
Clanatus_Ccordo_Camarus	Clanatus_S65	Ccordo_50	Camarus_S34	24046	14624	0.243651	0.243651	0.0106221	22.9381
Clanatus_Ccordo_Camarus	Clanatus_S65	Ccordo_200	Camarus_S7	24773	13925	0.280325	0.280325	0.0120004	23.3595
Clanatus_Ccordo_Camarus	Clanatus_S65	Ccordo_200	Camarus_S19	25754	13979	0.296353	0.296353	0.01221	24.2713
Clanatus_Ccordo_Camarus	Clanatus_S65	Ccordo_50	Camarus_S35	24567	14514	0.257235	0.257235	0.0104925	24.5162
Clanatus_Ccordo_Camarus	Clanatus_S65	Ccordo_200	Camarus_S21	25542	14149	0.287042	0.287042	0.0115393	24.8751
Clanatus_Ccordo_Camarus	Clanatus_S65	Ccordo_50	Camarus_Renner&Silber2866	24930	13799	0.287407	0.287407	0.0109856	26.1622
Clanatus_Ccordo_Camarus	Clanatus_S65	Ccordo_200	Camarus_S34	24106	13818	0.271279	0.271279	0.0103218	26.2821
Clanatus_Ccordo_Camarus	Clanatus_S65	Ccordo_200	Camarus_S35	24790	13743	0.286689	0.286689	0.0102133	28.0701
Clanatus_Ccordo_Camarus	Clanatus_S65	Ccordo_50	Camarus_S43	24627	13948	0.276837	0.276837	0.00983989	28.1342
Clanatus_Ccordo_Camarus	Clanatus_S65	Ccordo_200	Camarus_Renner&Silber2866	25089	13025	0.316524	0.316524	0.010806	29.2915
Clanatus_Ccordo_Camarus	Clanatus_S65	Ccordo_200	Camarus_S43	24811	13178	0.30622	0.30622	0.00960831	31.8703
Clanatus_Ccordo_Cmucosos	Clanatus_S40	Ccordo_50	Cmucosos_S16	5859	8997	-0.211228	-0.211228	0.0220241	-9.59075
Clanatus_Ccordo_Cmucosos	Clanatus_S40	Ccordo_200	Cmucosos_S16	5789	8521	-0.190915	-0.190915	0.0225311	-8.47342
Clanatus_Ccordo_Cmucosos	Clanatus_S56	Ccordo_50	Cmucosos_S16	5842	7392	-0.117123	-0.117123	0.0145935	-8.02568
Clanatus_Ccordo_Cmucosos	Clanatus_S40	Ccordo_50	Cmucosos_S37	12641	19954	-0.22436	-0.22436	0.0287519	-7.80329
Clanatus_Ccordo_Cmucosos	Clanatus_S40	Ccordo_50	Cmucosos_Silber2869	12715	20557	-0.235694	-0.235694	0.0309938	-7.60454
Clanatus_Ccordo_Cmucosos	Clanatus_S40	Ccordo_50	Cmucosos_S33	13020	20256	-0.217454	-0.217454	0.0292636	-7.43088
Clanatus_Ccordo_Cmucosos	Clanatus_S40	Ccordo_200	Cmucosos_S33	12924	19337	-0.198785	-0.198785	0.0283809	-7.00417
Clanatus_Ccordo_Cmucosos	Clanatus_S55	Ccordo_50	Cmucosos_S16	5895	7685	-0.131811	-0.131811	0.0191046	-6.89947
Clanatus_Ccordo_Cmucosos	Clanatus_S40	Ccordo_50	Cmucosos_S17	13648	20802	-0.207663	-0.207663	0.0306855	-6.76747
Clanatus_Ccordo_Cmucosos	Clanatus_S63	Ccordo_50	Cmucosos_S16	5756	7317	-0.119406	-0.119406	0.0176909	-6.74961
Clanatus_Ccordo_Cmucosos	Clanatus_S62	Ccordo_50	Cmucosos_S16	6100	7451	-0.0996974	-0.0996974	0.0149298	-6.67775
Clanatus_Ccordo_Cmucosos	Clanatus_S61	Ccordo_50	Cmucosos_S16	5850	7238	-0.106051	-0.106051	0.0166958	-6.35199
Clanatus_Ccordo_Cmucosos	Clanatus_S40	Ccordo_200	Cmucosos_S17	13545	19993	-0.192259	-0.192259	0.0323059	-5.95123
Clanatus_Ccordo_Cmucosos	Clanatus_S44	Ccordo_50	Cmucosos_S16	6071	7268	-0.0897369	-0.0897369	0.0156157	-5.7466
Clanatus_Ccordo_Cmucosos	Clanatus_S40	Ccordo_200	Cmucosos_Silber2869	13142	19375	-0.191684	-0.191684	0.0335854	-5.70738
Clanatus_Ccordo_Cmucosos	Clanatus_S40	Ccordo_200	Cmucosos_S37	13024	18814	-0.181858	-0.181858	0.0320569	-5.67298
Clanatus_Ccordo_Cmucosos	Clanatus_S49	Ccordo_50	Cmucosos_S16	6326	7453	-0.0817911	-0.0817911	0.0148547	-5.50609
Clanatus_Ccordo_Cmucosos	Clanatus_S57	Ccordo_50	Cmucosos_S16	6076	7257	-0.0885772	-0.0885772	0.0164998	-5.36836
Clanatus_Ccordo_Cmucosos	Clanatus_S55	Ccordo_200	Cmucosos_S16	5862	7248	-0.105721	-0.105721	0.0200956	-5.2609
Clanatus_Ccordo_Cmucosos	Clanatus_S56	Ccordo_200	Cmucosos_S16	5817	6967	-0.0899562	-0.0899562	0.0173034	-5.19875
Clanatus_Ccordo_Cmucosos	Clanatus_S63	Ccordo_200	Cmucosos_S16	5768	6929	-0.0914389	-0.0914389	0.0176363	-5.18469
Clanatus_Ccordo_Cmucosos	Clanatus_S2	Ccordo_50	Cmucosos_S16	6144	7269	-0.0838738	-0.0838738	0.0166745	-5.03008
Clanatus_Ccordo_Cmucosos	Clanatus_S23	Ccordo_50	Cmucosos_S16	6428	7566	-0.0813206	-0.0813206	0.0164418	-4.94598
Clanatus_Ccordo_Cmucosos	Clanatus_S60	Ccordo_50	Cmucosos_S16	6179	7325	-0.0848637	-0.0848637	0.0180539	-4.70056
Clanatus_Ccordo_Cmucosos	Clanatus_S36	Ccordo_50	Cmucosos_S16	6675	7754	-0.07478	-0.07478	0.0164808	-4.5374
Clanatus_Ccordo_Cmucosos	Clanatus_S32	Ccordo_50	Cmucosos_S16	6461	7407	-0.0682146	-0.0682146	0.0160607	-4.2473
Clanatus_Ccordo_Cmucosos	Clanatus_S46	Ccordo_50	Cmucosos_S16	6082	7241	-0.0869924	-0.0869924	0.0205811	-4.2268
Clanatus_Ccordo_Cmucosos	Clanatus_S61	Ccordo_200	Cmucosos_S16	5793	6785	-0.0788679	-0.0788679	0.0187144	-4.2143
Clanatus_Ccordo_Cmucosos	Clanatus_S62	Ccordo_200	Cmucosos_S16	6166	7108	-0.0709658	-0.0709658	0.0172931	-4.1037
Clanatus_Ccordo_Cmucosos	Clanatus_S4	Ccordo_50	Cmucosos_S16	6728	7585	-0.0598756	-0.0598756	0.0158821	-3.77
Clanatus_Ccordo_Cmucosos	Clanatus_S11	Ccordo_50	Cmucosos_S16	6499	7358	-0.0619903	-0.0619903	0.0165335	-3.74937
Clanatus_Ccordo_Cmucosos	Clanatus_S55	Ccordo_50	Cmucosos_Silber2869	13324	16117	-0.0948677	-0.0948677	0.0265163	-3.57772
Clanatus_Ccordo_Cmucosos	Clanatus_S49	Ccordo_50	Cmucosos_S17	14726	17617	-0.0893856	-0.0893856	0.0255069	-3.50437
Clanatus_Ccordo_Cmucosos	Clanatus_S55	Ccordo_50	Cmucosos_S37	13269	15843	-0.0884171	-0.0884171	0.025295	-3.49544
Clanatus_Ccordo_Cmucosos	Clanatus_S61	Ccordo_50	Cmucosos_S33	13629	15293	-0.0575341	-0.0575341	0.0165766	-3.47079
Clanatus_Ccordo_Cmucosos	Clanatus_S56	Ccordo_50	Cmucosos_S33	13661	15310	-0.056919	-0.056919	0.0165567	-3.43781
Clanatus_Ccordo_Cmucosos	Clanatus_S55	Ccordo_50	Cmucosos_S33	13576	15974	-0.0811506	-0.0811506	0.0236507	-3.43122
Clanatus_Ccordo_Cmucosos	Clanatus_S44	Ccordo_200	Cmucosos_S16	6124	6935	-0.0621028	-0.0621028	0.0181267	-3.42603
Clanatus_Ccordo_Cmucosos	Clanatus_S56	Ccordo_50	Cmucosos_S17	13961	16889	-0.0949109	-0.0949109	0.0278464	-3.40837
Clanatus_Ccordo_Cmucosos	Clanatus_S2	Ccordo_200	Cmucosos_S16	6120	6849	-0.056211	-0.056211	0.0168499	-3.33599
Clanatus_Ccordo_Cmucosos	Clanatus_S57	Ccordo_200	Cmucosos_S16	6187	6963	-0.0590114	-0.0590114	0.0177183	-3.33053
Clanatus_Ccordo_Cmucosos	Clanatus_S63	Ccordo_50	Cmucosos_S33	13579	15198	-0.0562602	-0.0562602	0.0173114	-3.24989
Clanatus_Ccordo_Cmucosos	Clanatus_S49	Ccordo_200	Cmucosos_S16	6436	7169	-0.0538773	-0.0538773	0.0167237	-3.2216
Clanatus_Ccordo_Cmucosos	Clanatus_S60	Ccordo_200	Cmucosos_S16	6146	6896	-0.0575065	-0.0575065	0.0187301	-3.07028
Clanatus_Ccordo_Cmucosos	Clanatus_S18	Ccordo_50	Cmucosos_S16	6736	7546	-0.0567148	-0.0567148	0.01884	-3.01035
Clanatus_Ccordo_Cmucosos	Clanatus_S18	Ccordo_200	Cmucosos_Silber2869	16920	14508	0.0767469	0.0767469	0.0253117	3.03207
Clanatus_Ccordo_Cmucosos	Clanatus_S12	Ccordo_50	Cmucosos_Silber2869	16777	14797	0.0627098	0.0627098	0.0201859	3.10662
Clanatus_Ccordo_Cmucosos	SchweinfurthLeaf	Ccordo_200	Cmucosos_S16	7438	6728	0.05012	0.05012	0.0156517	3.20221
Clanatus_Ccordo_Cmucosos	Clanatus_S18	Ccordo_200	Cmucosos_S37	16750	14294	0.0791135	0.0791135	0.0245846	3.21801
Clanatus_Ccordo_Cmucosos	Clanatus_S11	Ccordo_200	Cmucosos_Silber2869	15830	13817	0.0678989	0.0678989	0.0210567	3.22457
Clanatus_Ccordo_Cmucosos	Clanatus_S11	Ccordo_S27	Cmucosos_S17	16758	14392	0.0759551	0.0759551	0.0229783	3.30552
Clanatus_Ccordo_Cmucosos	Clanatus_S12	Ccordo_50	Cmucosos_S37	16600	14541	0.0661186	0.0661186	0.0198827	3.32544
Clanatus_Ccordo_Cmucosos	Clanatus_S32	Ccordo_200	Cmucosos_Silber2869	15564	13590	0.0677094	0.0677094	0.0203596	3.32567
Clanatus_Ccordo_Cmucosos	Clanatus_S18	Ccordo_S27	Cmucosos_S17	17952	14955	0.0910748	0.0910748	0.027375	3.32694
Clanatus_Ccordo_Cmucosos	Clanatus_S28	Ccordo_50	Cmucosos_S33	20166	16489	0.100314	0.100314	0.0259533	3.86516
Clanatus_Ccordo_Cmucosos	Clanatus_S12	Ccordo_200	Cmucosos_S33	16692	14364	0.0749614	0.0749614	0.0177668	4.21918
Clanatus_Ccordo_Cmucosos	Clanatus_S67	Ccordo_200	Cmucosos_S37	16153	13618	0.08515	0.08515	0.0198487	4.28995
Clanatus_Ccordo_Cmucosos	Clanatus_S25	Ccordo_200	Cmucosos_S37	16641	13878	0.0905338	0.0905338	0.0209714	4.31702
Clanatus_Ccordo_Cmucosos	Clanatus_S25	Ccordo_S27	Cmucosos_S17	18116	14575	0.108317	0.108317	0.0244314	4.43353
Clanatus_Ccordo_Cmucosos	Clanatus_S67	Ccordo_200	Cmucosos_S33	16115	13833	0.0761987	0.0761987	0.016856	4.52057
Clanatus_Ccordo_Cmucosos	Clanatus_S28	Ccordo_200	Cmucosos_S33	19965	15449	0.12752	0.12752	0.0281286	4.53348
Clanatus_Ccordo_Cmucosos	SchweinfurthLeaf	Ccordo_50	Cmucosos_Silber2869	16853	14346	0.0803551	0.0803551	0.0165376	4.85892
Clanatus_Ccordo_Cmucosos	Clanatus_S25	Ccordo_200	Cmucosos_Silber2869	17019	13819	0.103768	0.103768	0.0213427	4.86199
Clanatus_Ccordo_Cmucosos	SchweinfurthLeaf	Ccordo_50	Cmucosos_S37	16680	14162	0.0816419	0.0816419	0.0163243	5.00125
Clanatus_Ccordo_Cmucosos	Clanatus_S67	Ccordo_200	Cmucosos_Silber2869	16551	13502	0.101454	0.101454	0.0202323	5.01447
Clanatus_Ccordo_Cmucosos	Clanatus_S28	Ccordo_50	Cmucosos_S16	9205	7413	0.107835	0.107835	0.0204245	5.27967
Clanatus_Ccordo_Cmucosos	Clanatus_S12	Ccordo_200	Cmucosos_Silber2869	17299	13708	0.115813	0.115813	0.0207544	5.58014
Clanatus_Ccordo_Cmucosos	Clanatus_S12	Ccordo_200	Cmucosos_S37	17175	13580	0.116892	0.116892	0.0202711	5.76641
Clanatus_Ccordo_Cmucosos	Clanatus_S28	Ccordo_50	Cmucosos_S37	20853	15123	0.159273	0.159273	0.027263	5.84209
Clanatus_Ccordo_Cmucosos	Clanatus_S12	Ccordo_S27	Cmucosos_S17	18753	14157	0.139654	0.139654	0.0232256	6.01292
Clanatus_Ccordo_Cmucosos	Clanatus_S28	Ccordo_200	Cmucosos_S16	9071	6866	0.138357	0.138357	0.0226838	6.09939
Clanatus_Ccordo_Cmucosos	Clanatus_S23	Ccordo_S27	Cmucosos_S37	16702	12864	0.129811	0.129811	0.0212073	6.12106
Clanatus_Ccordo_Cmucosos	SchweinfurthLeaf	Ccordo_S27	Cmucosos_S17	18719	14395	0.130579	0.130579	0.0202499	6.4484
Clanatus_Ccordo_Cmucosos	SchweinfurthLeaf	Ccordo_50	Cmucosos_S33	16914	14300	0.0837445	0.0837445	0.012599	6.6469
Clanatus_Ccordo_Cmucosos	Clanatus_S23	Ccordo_S27	Cmucosos_Silber2869	17089	12778	0.14434	0.14434	0.0204383	7.06222
Clanatus_Ccordo_Cmucosos	Clanatus_S28	Ccordo_50	Cmucosos_Silber2869	21674	14541	0.196963	0.196963	0.0278231	7.07909
Clanatus_Ccordo_Cmucosos	Clanatus_S28	Ccordo_200	Cmucosos_S37	21228	13954	0.206754	0.206754	0.0286399	7.21907
Clanatus_Ccordo_Cmucosos	Clanatus_S23	Ccordo_S27	Cmucosos_S16	7630	6108	0.110788	0.110788	0.0152246	7.27686
Clanatus_Ccordo_Cmucosos	SchweinfurthLeaf	Ccordo_200	Cmucosos_Silber2869	17244	13243	0.131236	0.131236	0.0172632	7.60209
Clanatus_Ccordo_Cmucosos	Clanatus_S18	Ccordo_S27	Cmucosos_S16	8007	6155	0.130773	0.130773	0.0169574	7.71181
Clanatus_Ccordo_Cmucosos	SchweinfurthLeaf	Ccordo_200	Cmucosos_S37	17075	13132	0.130533	0.130533	0.0166067	7.86024
Clanatus_Ccordo_Cmucosos	SchweinfurthLeaf	Ccordo_200	Cmucosos_S33	16866	13453	0.11257	0.11257	0.0138497	8.12796
Clanatus_Ccordo_Cmucosos	Clanatus_S28	Ccordo_200	Cmucosos_Silber2869	22059	13284	0.248281	0.248281	0.0299547	8.28855
Clanatus_Ccordo_Cmucosos	Clanatus_S18	Ccordo_S27	Cmucosos_Silber2869	18750	12704	0.192217	0.192217	0.0229351	8.3809
Clanatus_Ccordo_Cmucosos	Clanatus_S11	Ccordo_S27	Cmucosos_S16	7678	5901	0.130864	0.130864	0.0154799	8.4538
Clanatus_Ccordo_Cmucosos	Clanatus_S18	Ccordo_S27	Cmucosos_S37	18434	12629	0.186878	0.186878	0.0220464	8.47658
Clanatus_Ccordo_Cmucosos	Clanatus_S11	Ccordo_S27	Cmucosos_S37	17250	12203	0.171358	0.171358	0.0191531	8.94674
Clanatus_Ccordo_Cmucosos	Clanatus_S18	Ccordo_S27	Cmucosos_S33	18992	13146	0.181903	0.181903	0.0198038	9.18526
Clanatus_Ccordo_Cmucosos	Clanatus_S25	Ccordo_S27	Cmucosos_S16	8120	6160	0.137255	0.137255	0.0146606	9.36214
Clanatus_Ccordo_Cmucosos	Clanatus_S23	Ccordo_S27	Cmucosos_S33	17867	12857	0.163065	0.163065	0.0172879	9.43232
Clanatus_Ccordo_Cmucosos	Clanatus_S11	Ccordo_S27	Cmucosos_Silber2869	17694	12032	0.190473	0.190473	0.0196935	9.67185
Clanatus_Ccordo_Cmucosos	Clanatus_S12	Ccordo_S27	Cmucosos_S16	8301	6042	0.157498	0.157498	0.0159181	9.89428
Clanatus_Ccordo_Cmucosos	Clanatus_S47	Ccordo_50	Cmucosos_S17	27737	16124	0.264768	0.264768	0.0266847	9.92209
Clanatus_Ccordo_Cmucosos	Clanatus_S25	Ccordo_S27	Cmucosos_S37	18457	12340	0.198623	0.198623	0.0195428	10.1635
Clanatus_Ccordo_Cmucosos	Clanatus_S47	Ccordo_50	Cmucosos_S16	11309	7337	0.213022	0.213022	0.0207184	10.2818
Clanatus_Ccordo_Cmucosos	Clanatus_S25	Ccordo_S27	Cmucosos_Silber2869	18983	12130	0.220262	0.220262	0.0197545	11.1499
Clanatus_Ccordo_Cmucosos	Clanatus_S11	Ccordo_S27	Cmucosos_S33	18355	12170	0.202621	0.202621	0.0181316	11.175
Clanatus_Ccordo_Cmucosos	Clanatus_S12	Ccordo_S27	Cmucosos_S37	18978	12043	0.223558	0.223558	0.0198695	11.2513
Clanatus_Ccordo_Cmucosos	Clanatus_S12	Ccordo_S27	Cmucosos_Silber2869	19326	12060	0.231505	0.231505	0.0200437	11.55
Clanatus_Ccordo_Cmucosos	Clanatus_S25	Ccordo_S27	Cmucosos_S33	19245	12636	0.207302	0.207302	0.0177814	11.6584
Clanatus_Ccordo_Cmucosos	Clanatus_S47	Ccordo_200	Cmucosos_S17	27799	15384	0.287497	0.287497	0.0245415	11.7148
Clanatus_Ccordo_Cmucosos	Clanatus_S47	Ccordo_200	Cmucosos_S16	11358	6970	0.239415	0.239415	0.0196508	12.1835
Clanatus_Ccordo_Cmucosos	Clanatus_S12	Ccordo_S27	Cmucosos_S33	19815	12401	0.230134	0.230134	0.0186348	12.3497
Clanatus_Ccordo_Cmucosos	Clanatus_S47	Ccordo_50	Cmucosos_S37	26833	14660	0.293375	0.293375	0.0232588	12.6135
Clanatus_Ccordo_Cmucosos	Clanatus_S47	Ccordo_50	Cmucosos_Silber2869	27021	14822	0.291542	0.291542	0.023051	12.6477
Clanatus_Ccordo_Cmucosos	Clanatus_S28	Ccordo_50	Cmucosos_S17	26136	12218	0.362883	0.362883	0.0282086	12.8642
Clanatus_Ccordo_Cmucosos	Clanatus_S47	Ccordo_50	Cmucosos_S33	27121	14917	0.290309	0.290309	0.0214411	13.5398
Clanatus_Ccordo_Cmucosos	Clanatus_S28	Ccordo_200	Cmucosos_S17	25947	11267	0.394475	0.394475	0.0288919	13.6535
Clanatus_Ccordo_Cmucosos	SchweinfurthLeaf	Ccordo_S27	Cmucosos_S37	19185	12013	0.229886	0.229886	0.0161084	14.2712
Clanatus_Ccordo_Cmucosos	SchweinfurthLeaf	Ccordo_S27	Cmucosos_Silber2869	19597	11994	0.24067	0.24067	0.0168577	14.2766
Clanatus_Ccordo_Cmucosos	SchweinfurthLeaf	Ccordo_S27	Cmucosos_S16	8806	5938	0.19452	0.19452	0.013343	14.5784
Clanatus_Ccordo_Cmucosos	SchweinfurthLeaf	Ccordo_S27	Cmucosos_S33	20220	11988	0.255589	0.255589	0.0162804	15.6991
Clanatus_Ccordo_Cmucosos	Clanatus_S47	Ccordo_200	Cmucosos_Silber2869	27618	13732	0.335816	0.335816	0.0213428	15.7344
[truncated: 11,802 more rows]

## Sheet: Table_S4
Table S4. Proportion of informative sites, missing data and number of positions in nuclear and plastid alignments.
Chrom Name	Partition	No of taxa	Alignment length	Total matrix cells	Missing percent	No variable sites	Proportion variable sites	Parsimony informative sites	Proportion parsimony informative	AT content	GC content	A	C	G	T	N
Chr01	p1	126	10000	1260000	4.726	1054	0.105	229	0.023	0.591	0.409	369575	227660	263653	339567	59545
Chr01	p10	126	10000	1260000	4.717	1187	0.119	255	0.025	0.606	0.394	370239	250545	222712	357069	59435
Chr01	p100	126	10000	1260000	4.905	1397	0.14	409	0.041	0.606	0.394	354498	237739	233961	371996	61806
Chr01	p101	126	10000	1260000	4.827	1188	0.119	299	0.03	0.614	0.386	351653	231052	231619	384854	60822
Chr01	p102	126	10000	1260000	4.728	1129	0.113	258	0.026	0.592	0.408	366187	247816	241392	345038	59567
Chr01	p103	126	10000	1260000	4.752	1666	0.167	601	0.06	0.61	0.39	353641	226726	241643	378112	59878
Chr01	p104	126	10000	1260000	4.808	1645	0.165	603	0.06	0.609	0.391	370167	238077	230986	360191	60579
Chr01	p105	126	10000	1260000	4.805	1683	0.168	624	0.062	0.621	0.379	360166	228089	226610	384598	60537
Chr01	p106	126	10000	1260000	4.955	1959	0.196	777	0.078	0.61	0.39	357552	242913	224210	372897	62428
Chr01	p107	126	10000	1260000	4.978	1713	0.171	695	0.07	0.611	0.389	379506	233856	231638	352273	62727
Chr01	p108	126	10000	1260000	4.826	2032	0.203	860	0.086	0.604	0.396	382108	232855	242242	341987	60808
Chr01	p109	126	10000	1260000	5.077	1842	0.184	670	0.067	0.611	0.389	347257	251547	214175	383047	63974
Chr01	p11	126	10000	1260000	4.83	1054	0.105	216	0.022	0.59	0.41	362848	250402	241228	344669	60853
Chr01	p110	126	10000	1260000	4.96	1516	0.152	514	0.051	0.598	0.402	399594	233927	246937	317047	62495
Chr01	p111	126	10000	1260000	4.721	1047	0.105	244	0.024	0.603	0.397	359567	230100	246202	364644	59487
Chr01	p112	126	10000	1260000	4.78	1130	0.113	281	0.028	0.597	0.403	363747	237333	246399	352294	60227
Chr01	p113	126	10000	1260000	4.652	1114	0.111	263	0.026	0.604	0.396	319183	235847	240010	406342	58618
Chr01	p114	126	10000	1260000	4.813	977	0.098	169	0.017	0.612	0.388	370786	228108	237520	362937	60649
Chr01	p115	126	10000	1260000	4.715	1011	0.101	185	0.018	0.59	0.41	336473	263341	228628	372143	59415
Chr01	p116	126	10000	1260000	4.976	1075	0.107	187	0.019	0.606	0.394	344755	226354	244800	381399	62692
Chr01	p117	126	10000	1260000	4.915	1015	0.102	224	0.022	0.601	0.399	367181	247579	230226	353084	61930
Chr01	p118	126	10000	1260000	4.837	992	0.099	194	0.019	0.589	0.411	346436	245839	246851	359930	60944
Chr01	p119	126	10000	1260000	4.987	1062	0.106	200	0.02	0.593	0.407	350553	238835	248365	359410	62837
Chr01	p12	126	10000	1260000	4.914	1095	0.11	209	0.021	0.6	0.4	358079	229706	249944	360350	61921
Chr01	p120	126	10000	1260000	4.861	1073	0.107	198	0.02	0.589	0.411	359945	249015	244082	345714	61244
Chr01	p121	126	10000	1260000	4.956	961	0.096	164	0.016	0.59	0.41	351033	252109	239048	355364	62446
Chr01	p122	126	10000	1260000	4.877	1010	0.101	206	0.021	0.593	0.407	357124	226257	261595	353570	61454
Chr01	p123	126	10000	1260000	4.91	981	0.098	158	0.016	0.595	0.405	341843	231858	253160	371276	61863
Chr01	p124	126	10000	1260000	4.833	1005	0.101	176	0.018	0.596	0.404	352509	259417	224495	362683	60896
Chr01	p125	126	10000	1260000	4.81	913	0.091	141	0.014	0.587	0.413	357062	248011	246593	347724	60610
Chr01	p126	126	10000	1260000	4.983	1083	0.108	200	0.02	0.592	0.408	342883	257230	230907	366195	62785
Chr01	p127	126	10000	1260000	4.845	970	0.097	157	0.016	0.59	0.41	377889	248351	243300	329411	61049
Chr01	p128	126	10000	1260000	4.837	1042	0.104	174	0.017	0.595	0.405	351032	255928	229799	362296	60945
Chr01	p129	126	10000	1260000	4.859	950	0.095	172	0.017	0.607	0.393	360233	229711	241434	367393	61229
Chr01	p13	126	10000	1260000	4.804	1067	0.107	216	0.022	0.592	0.408	332423	250260	239056	377733	60528
Chr01	p130	126	10000	1260000	4.887	986	0.099	187	0.019	0.599	0.401	353812	222177	257946	364494	61571
Chr01	p131	126	10000	1260000	4.843	998	0.1	171	0.017	0.59	0.41	331685	238890	252217	376189	61019
Chr01	p132	126	10000	1260000	4.69	1142	0.114	268	0.027	0.598	0.402	368916	248450	234156	349383	59095
Chr01	p133	126	10000	1260000	4.405	1029	0.103	195	0.019	0.596	0.404	373996	249048	237269	344178	55509
Chr01	p134	126	5359	675234	4.722	565	0.105	117	0.022	0.596	0.404	205046	124916	135029	178357	31886
Chr01	p14	126	10000	1260000	4.775	1053	0.105	212	0.021	0.593	0.407	364926	258243	229632	347033	60166
Chr01	p15	126	10000	1260000	4.823	978	0.098	208	0.021	0.606	0.394	330653	242405	230283	395888	60771
Chr01	p16	126	10000	1260000	4.673	1016	0.102	208	0.021	0.611	0.389	372568	221859	245064	361629	58880
Chr01	p17	126	10000	1260000	4.751	1116	0.112	262	0.026	0.601	0.399	330696	238932	239221	391284	59867
Chr01	p18	126	10000	1260000	4.627	1159	0.116	241	0.024	0.591	0.409	356729	255464	235504	354006	58297
Chr01	p19	126	10000	1260000	4.552	1118	0.112	254	0.025	0.597	0.403	368235	225395	259315	349695	57360
Chr01	p2	126	10000	1260000	4.584	934	0.093	193	0.019	0.588	0.412	311723	235859	258929	395730	57759
Chr01	p20	126	10000	1260000	4.757	1271	0.127	306	0.031	0.613	0.387	351406	251713	212421	384522	59938
Chr01	p21	126	10000	1260000	4.737	1299	0.13	344	0.034	0.606	0.394	394263	239128	233977	332947	59685
Chr01	p22	126	10000	1260000	4.786	1531	0.153	502	0.05	0.592	0.408	355008	231262	258737	354690	60303
Chr01	p23	126	10000	1260000	4.833	1375	0.138	387	0.039	0.598	0.402	380685	247723	233840	336851	60901
Chr01	p24	126	10000	1260000	4.831	1490	0.149	490	0.049	0.607	0.393	370684	235401	235794	357252	60869
Chr01	p25	126	10000	1260000	4.779	1251	0.125	326	0.033	0.601	0.399	348667	246447	232686	371985	60215
Chr01	p26	126	10000	1260000	4.807	1719	0.172	603	0.06	0.594	0.406	326766	255299	232064	385308	60563
Chr01	p27	126	10000	1260000	4.86	1447	0.145	496	0.05	0.605	0.395	366336	219334	253638	359457	61235
Chr01	p28	126	10000	1260000	4.423	1538	0.154	447	0.045	0.604	0.396	350940	240031	236251	377051	55727
Chr01	p29	126	10000	1260000	4.819	1287	0.129	372	0.037	0.613	0.387	331985	244644	219933	402724	60714
Chr01	p3	126	10000	1260000	4.792	1078	0.108	208	0.021	0.608	0.392	357983	243650	226998	370988	60381
Chr01	p30	126	10000	1260000	4.627	1367	0.137	439	0.044	0.605	0.395	373471	212360	261833	354041	58295
Chr01	p31	126	10000	1260000	4.943	1517	0.152	542	0.054	0.629	0.371	351313	232538	211563	402302	62284
Chr01	p32	126	10000	1260000	4.939	1628	0.163	524	0.052	0.623	0.377	371737	226367	224604	375064	62228
Chr01	p33	126	10000	1260000	4.823	1604	0.16	561	0.056	0.613	0.387	370123	228658	234764	365691	60764
Chr01	p34	126	10000	1260000	4.952	1691	0.169	653	0.065	0.621	0.379	357247	245030	208507	386817	62399
Chr01	p35	126	10000	1260000	5.186	1859	0.186	761	0.076	0.617	0.383	363136	228190	229561	373767	65346
Chr01	p36	126	10000	1260000	5.327	1755	0.175	650	0.065	0.629	0.371	383857	214604	227557	366865	67117
Chr01	p37	126	10000	1260000	4.991	1720	0.172	651	0.065	0.609	0.391	366525	239314	229086	362187	62888
Chr01	p38	126	10000	1260000	4.655	2066	0.207	843	0.084	0.602	0.398	357019	220792	256996	366543	58650
Chr01	p39	126	10000	1260000	4.54	1443	0.144	395	0.04	0.618	0.382	395890	239016	220565	347325	57204
Chr01	p4	126	10000	1260000	4.952	1009	0.101	189	0.019	0.608	0.392	370917	230423	238902	357359	62399
Chr01	p40	126	10000	1260000	4.828	1464	0.146	476	0.048	0.623	0.377	345219	229419	222371	402164	60827
Chr01	p41	126	10000	1260000	4.636	1603	0.16	546	0.055	0.621	0.379	413937	235206	219705	332741	58411
Chr01	p42	126	10000	1260000	4.689	1634	0.163	590	0.059	0.624	0.376	357034	227804	222963	393113	59086
Chr01	p43	126	10000	1260000	4.938	1568	0.157	558	0.056	0.622	0.378	381615	219111	233286	363774	62214
Chr01	p44	126	10000	1260000	4.908	1897	0.19	784	0.078	0.596	0.404	361257	233868	249771	353269	61835
Chr01	p45	126	10000	1260000	4.841	1738	0.174	560	0.056	0.582	0.418	338611	250497	251179	358720	60993
Chr01	p46	126	10000	1260000	5.029	1881	0.188	746	0.075	0.613	0.387	358549	237229	226104	374758	63360
Chr01	p47	126	10000	1260000	4.594	1855	0.185	696	0.07	0.615	0.385	369928	240504	222828	368857	57883
Chr01	p48	126	10000	1260000	4.798	1719	0.172	622	0.062	0.614	0.386	353777	247187	216094	382485	60457
Chr01	p49	126	10000	1260000	4.558	1717	0.172	615	0.061	0.594	0.406	378034	237087	251299	336147	57433
Chr01	p5	126	10000	1260000	4.93	1016	0.102	194	0.019	0.593	0.407	356551	245080	242105	354140	62124
Chr01	p50	126	10000	1260000	4.921	1806	0.181	670	0.067	0.63	0.37	399999	228911	214246	354845	61999
Chr01	p51	126	10000	1260000	4.972	1547	0.155	560	0.056	0.605	0.395	344176	218724	254446	380008	62646
Chr01	p52	126	10000	1260000	4.538	1699	0.17	598	0.06	0.601	0.399	356485	255856	224116	366358	57185
Chr01	p53	126	10000	1260000	5.088	1707	0.171	590	0.059	0.607	0.393	332250	246328	223223	394091	64108
Chr01	p54	126	10000	1260000	5.102	1993	0.199	796	0.08	0.592	0.408	354768	224114	263190	353646	64282
Chr01	p55	126	10000	1260000	5.22	1914	0.191	768	0.077	0.599	0.401	336915	245824	232584	378901	65776
Chr01	p56	126	10000	1260000	4.999	1565	0.157	543	0.054	0.621	0.379	386478	218452	235258	356819	62993
Chr01	p57	126	10000	1260000	4.673	1614	0.161	546	0.055	0.613	0.387	408456	206482	258146	328035	58881
Chr01	p58	126	10000	1260000	4.876	1698	0.17	611	0.061	0.606	0.394	380907	215840	256013	345802	61438
Chr01	p59	126	10000	1260000	4.73	1807	0.181	677	0.068	0.601	0.399	358649	257572	221772	362411	59596
Chr01	p6	126	10000	1260000	4.755	1042	0.104	219	0.022	0.61	0.39	371335	224450	243502	360797	59916
Chr01	p60	126	10000	1260000	4.755	1576	0.158	524	0.052	0.613	0.387	349187	227567	236925	386411	59910
Chr01	p61	126	10000	1260000	4.937	1664	0.166	539	0.054	0.597	0.403	340900	240823	242087	373981	62209
Chr01	p62	126	10000	1260000	4.726	1811	0.181	637	0.064	0.615	0.385	372481	227890	233935	366152	59542
Chr01	p63	126	10000	1260000	4.718	1680	0.168	603	0.06	0.607	0.393	371885	232818	239360	356496	59441
Chr01	p64	126	10000	1260000	5.107	1865	0.186	746	0.075	0.625	0.375	358604	229052	219852	388148	64344
Chr01	p65	126	10000	1260000	4.531	2033	0.203	845	0.085	0.586	0.414	329347	267703	230078	375777	57095
Chr01	p66	126	10000	1260000	4.841	1540	0.154	582	0.058	0.616	0.384	344224	230143	230096	394545	60992
Chr01	p67	126	10000	1260000	4.748	1330	0.133	436	0.044	0.61	0.39	356061	195542	272752	375825	59820
Chr01	p68	126	10000	1260000	4.993	1891	0.189	688	0.069	0.613	0.387	384368	220170	242401	350155	62906
Chr01	p69	126	10000	1260000	4.851	1752	0.175	663	0.066	0.616	0.384	399897	223098	237168	338716	61121
Chr01	p7	126	10000	1260000	4.806	1089	0.109	223	0.022	0.601	0.399	362592	245141	233526	358184	60557
Chr01	p70	126	10000	1260000	4.7	1796	0.18	634	0.063	0.611	0.389	380270	243884	223240	353382	59224
Chr01	p71	126	10000	1260000	4.99	1665	0.167	593	0.059	0.636	0.364	404119	223271	212147	357591	62872
Chr01	p72	126	10000	1260000	4.649	1475	0.147	512	0.051	0.612	0.388	358541	229111	237479	376297	58572
Chr01	p73	126	10000	1260000	4.857	2142	0.214	863	0.086	0.598	0.402	399289	235826	245857	317829	61199
Chr01	p74	126	10000	1260000	4.891	1466	0.147	521	0.052	0.61	0.39	366570	202344	265284	364179	61623
Chr01	p75	126	10000	1260000	4.916	1932	0.193	741	0.074	0.624	0.376	374681	231130	219556	372695	61938
Chr01	p76	126	10000	1260000	4.561	1509	0.151	482	0.048	0.586	0.414	379550	229025	268936	325019	57470
Chr01	p77	126	10000	1260000	4.917	2060	0.206	919	0.092	0.59	0.41	339300	256234	234935	367583	61948
Chr01	p78	126	10000	1260000	4.74	1724	0.172	604	0.06	0.603	0.397	363173	229652	246407	361049	59719
Chr01	p79	126	10000	1260000	5.056	1753	0.175	594	0.059	0.604	0.396	353821	245972	228153	368348	63706
Chr01	p8	126	10000	1260000	4.929	1063	0.106	206	0.021	0.606	0.394	383815	221900	249789	342386	62110
Chr01	p80	126	10000	1260000	4.888	2002	0.2	712	0.071	0.605	0.395	364780	242361	231231	360036	61592
Chr01	p81	126	10000	1260000	4.648	1497	0.15	441	0.044	0.599	0.401	337976	223910	257827	381721	58566
Chr01	p82	126	10000	1260000	4.847	1717	0.172	592	0.059	0.593	0.407	360512	239587	247908	350917	61076
Chr01	p83	126	10000	1260000	4.766	1495	0.149	466	0.047	0.62	0.38	386437	255633	199672	358208	60050
Chr01	p84	126	10000	1260000	4.594	2093	0.209	849	0.085	0.607	0.393	357434	229739	242773	372170	57884
Chr01	p85	126	10000	1260000	4.926	1876	0.188	723	0.072	0.615	0.385	342366	240876	220633	394061	62064
Chr01	p86	126	10000	1260000	4.841	2207	0.221	907	0.091	0.594	0.406	331895	245089	241404	380616	60996
Chr01	p87	126	10000	1260000	4.933	1890	0.189	729	0.073	0.596	0.404	344825	245431	238448	369139	62157
Chr01	p88	126	10000	1260000	5.109	1696	0.17	632	0.063	0.622	0.378	392715	209801	242165	350950	64369
Chr01	p89	126	10000	1260000	4.823	1411	0.141	456	0.046	0.617	0.383	400376	221520	237976	339358	60770
Chr01	p9	126	10000	1260000	4.863	1080	0.108	211	0.021	0.605	0.395	382706	237056	235694	343271	61273
Chr01	p90	126	10000	1260000	4.854	1585	0.159	564	0.056	0.605	0.395	380986	241944	231183	344729	61158
Chr01	p91	126	10000	1260000	5.219	1990	0.199	803	0.08	0.603	0.397	383855	220643	252964	336780	65758
Chr01	p92	126	10000	1260000	4.731	1773	0.177	713	0.071	0.621	0.379	383694	198338	256930	361424	59614
Chr01	p93	126	10000	1260000	4.963	1827	0.183	764	0.076	0.608	0.392	379999	232352	237532	347578	62539
Chr01	p94	126	10000	1260000	4.6	1802	0.18	766	0.077	0.594	0.406	333536	226503	261666	380341	57954
Chr01	p95	126	10000	1260000	5.067	1940	0.194	835	0.084	0.609	0.391	368327	235999	231054	360779	63841
Chr01	p96	126	10000	1260000	5.022	2134	0.213	908	0.091	0.606	0.394	413676	212089	259075	311882	63278
Chr01	p97	126	10000	1260000	4.86	1619	0.162	593	0.059	0.608	0.392	349413	226956	242489	379910	61232
Chr01	p98	126	10000	1260000	4.756	1711	0.171	614	0.061	0.618	0.382	376596	243974	214706	364800	59924
Chr01	p99	126	10000	1260000	4.878	1698	0.17	651	0.065	0.624	0.376	397651	197861	252341	350688	61459
Chr02	p1	126	10000	1260000	4.727	1194	0.119	243	0.024	0.615	0.385	339515	246248	215643	399036	59558
Chr02	p10	126	10000	1260000	4.72	955	0.096	157	0.016	0.592	0.408	373667	222194	267520	337151	59468
Chr02	p100	126	10000	1260000	4.579	1293	0.129	352	0.035	0.606	0.394	346600	246401	226790	382519	57690
Chr02	p101	126	10000	1260000	4.96	1250	0.125	332	0.033	0.619	0.381	381446	241021	215578	359457	62498
Chr02	p102	126	10000	1260000	4.668	1142	0.114	309	0.031	0.604	0.396	352061	244393	231122	373612	58812
Chr02	p103	126	10000	1260000	4.766	1305	0.131	342	0.034	0.599	0.401	360771	240661	240195	358327	60046
Chr02	p104	126	10000	1260000	4.631	989	0.099	183	0.018	0.589	0.411	348202	220143	273354	359952	58349
Chr02	p105	126	10000	1260000	4.768	1216	0.122	357	0.036	0.593	0.407	373732	229741	258777	337672	60078
Chr02	p106	126	10000	1260000	4.798	1289	0.129	308	0.031	0.592	0.408	364957	225891	262981	345717	60454
Chr02	p107	126	10000	1260000	4.815	1146	0.115	264	0.026	0.6	0.4	368557	241949	238075	350755	60664
Chr02	p108	126	10000	1260000	4.746	1235	0.123	277	0.028	0.611	0.389	360572	215298	251536	372793	59801
Chr02	p109	126	10000	1260000	4.806	1018	0.102	212	0.021	0.6	0.4	343373	240386	238977	376712	60552
Chr02	p11	126	10000	1260000	4.676	1070	0.107	214	0.021	0.609	0.391	384226	218169	251413	347277	58915
Chr02	p110	126	10000	1260000	4.777	1098	0.11	213	0.021	0.604	0.396	360264	257424	218141	363983	60188
Chr02	p111	126	10000	1260000	4.962	1119	0.112	226	0.023	0.609	0.391	374643	216029	252403	354406	62519
Chr02	p112	126	10000	1260000	4.839	1176	0.118	247	0.025	0.604	0.396	385251	222016	252536	339227	60970
Chr02	p113	126	10000	1260000	4.846	1155	0.116	260	0.026	0.585	0.415	358213	269370	228451	342902	61064
Chr02	p114	126	10000	1260000	4.907	1028	0.103	212	0.021	0.59	0.41	346691	244083	246853	360550	61823
Chr02	p115	126	10000	1260000	4.901	997	0.1	180	0.018	0.579	0.421	344725	245264	259392	348872	61747
Chr02	p116	126	10000	1260000	4.859	1086	0.109	224	0.022	0.604	0.396	328895	244822	230159	394898	61226
Chr02	p117	126	10000	1260000	4.64	1088	0.109	246	0.025	0.598	0.402	367061	254459	228712	351304	58464
Chr02	p118	126	10000	1260000	4.897	1134	0.113	243	0.024	0.601	0.399	352075	240761	237494	367972	61698
Chr02	p119	126	10000	1260000	4.865	1051	0.105	207	0.021	0.595	0.405	355758	252751	232181	358011	61299
Chr02	p12	126	10000	1260000	4.721	1090	0.109	233	0.023	0.606	0.394	364200	214658	257809	363854	59479
Chr02	p120	126	10000	1260000	4.848	1008	0.101	192	0.019	0.593	0.407	360547	243660	244674	350028	61091
Chr02	p121	126	10000	1260000	4.891	1040	0.104	193	0.019	0.598	0.402	374207	243168	238691	342307	61627
Chr02	p122	126	10000	1260000	4.959	1005	0.101	186	0.019	0.587	0.413	335323	248221	246238	367731	62487
Chr02	p123	126	10000	1260000	4.892	1050	0.105	200	0.02	0.587	0.413	336437	254982	239408	367531	61642
Chr02	p124	126	10000	1260000	4.815	1048	0.105	201	0.02	0.603	0.397	354777	240098	236330	368130	60665
Chr02	p125	126	10000	1260000	4.918	988	0.099	177	0.018	0.609	0.391	368651	230764	237756	360860	61969
Chr02	p126	126	10000	1260000	4.891	1018	0.102	193	0.019	0.6	0.4	363161	230815	248122	356274	61628
Chr02	p127	126	10000	1260000	4.849	986	0.099	197	0.02	0.58	0.42	353492	236586	267232	341593	61097
Chr02	p128	126	10000	1260000	4.714	1082	0.108	194	0.019	0.585	0.415	349356	233524	265074	352655	59391
Chr02	p129	126	9054	1140804	4.71	1167	0.129	269	0.03	0.59	0.41	328680	207658	238478	312254	53734
Chr02	p13	126	10000	1260000	4.83	1102	0.11	223	0.022	0.596	0.404	383684	233465	250633	331359	60859
Chr02	p14	126	10000	1260000	4.701	1060	0.106	210	0.021	0.588	0.412	365476	224746	269395	341147	59236
Chr02	p15	126	10000	1260000	4.711	1305	0.131	437	0.044	0.612	0.388	343385	227315	238059	391878	59363
Chr02	p16	126	10000	1260000	4.696	991	0.099	224	0.022	0.603	0.397	352208	240121	236309	372190	59172
Chr02	p17	126	10000	1260000	4.628	1186	0.119	262	0.026	0.609	0.391	363498	222856	246548	368783	58315
Chr02	p18	126	10000	1260000	4.857	1155	0.116	273	0.027	0.609	0.391	355001	220060	248734	375010	61195
Chr02	p19	126	10000	1260000	4.785	1166	0.117	305	0.03	0.598	0.402	361848	236709	245891	355257	60295
Chr02	p2	126	10000	1260000	4.74	1081	0.108	239	0.024	0.605	0.395	350663	241614	232404	375601	59718
Chr02	p20	126	10000	1260000	4.934	1592	0.159	590	0.059	0.612	0.388	364488	215690	249173	368483	62166
Chr02	p21	126	10000	1260000	4.764	1158	0.116	296	0.03	0.599	0.401	361290	237181	243920	357582	60027
Chr02	p22	126	10000	1260000	4.912	1853	0.185	641	0.064	0.601	0.399	345800	241397	236101	374809	61893
Chr02	p23	126	10000	1260000	4.673	1283	0.128	281	0.028	0.605	0.395	398160	252977	221510	328467	58886
Chr02	p24	126	10000	1260000	4.958	1787	0.179	673	0.067	0.611	0.389	370316	243382	222105	361731	62466
Chr02	p25	126	10000	1260000	4.869	1760	0.176	702	0.07	0.608	0.392	373925	232322	237723	354679	61351
Chr02	p26	126	10000	1260000	4.609	1379	0.138	403	0.04	0.598	0.402	373678	244165	239293	344790	58074
Chr02	p27	126	10000	1260000	4.712	1298	0.13	445	0.044	0.62	0.38	386688	227417	228527	357992	59376
Chr02	p28	126	10000	1260000	4.78	1759	0.176	626	0.063	0.616	0.384	358643	228849	231974	380305	60229
Chr02	p29	126	10000	1260000	4.604	1359	0.136	430	0.043	0.618	0.382	371915	222680	236265	371132	58008
Chr02	p3	126	10000	1260000	4.78	1145	0.115	274	0.027	0.598	0.402	354585	222881	259893	362415	60226
Chr02	p30	126	10000	1260000	4.911	1623	0.162	555	0.056	0.609	0.391	373638	241744	227156	355588	61874
Chr02	p31	126	10000	1260000	4.613	1496	0.15	489	0.049	0.592	0.408	337746	233392	256750	373990	58122
Chr02	p32	126	10000	1260000	4.755	1448	0.145	458	0.046	0.608	0.392	373779	229130	240556	356618	59917
Chr02	p33	126	10000	1260000	4.646	1946	0.195	760	0.076	0.591	0.409	345314	260898	230067	365179	58542
Chr02	p34	126	10000	1260000	4.827	1691	0.169	619	0.062	0.616	0.384	380441	234903	225783	358053	60820
Chr02	p35	126	10000	1260000	4.903	1754	0.175	698	0.07	0.589	0.411	372720	244826	247190	333490	61774
Chr02	p36	126	10000	1260000	4.897	2008	0.201	811	0.081	0.609	0.391	338001	253677	214350	392275	61697
Chr02	p37	126	10000	1260000	4.567	1437	0.144	419	0.042	0.591	0.409	347274	235662	256413	363105	57546
Chr02	p38	126	10000	1260000	4.723	1515	0.151	479	0.048	0.62	0.38	383153	229083	227027	361230	59507
Chr02	p39	126	10000	1260000	4.948	1673	0.167	598	0.06	0.618	0.382	380510	221864	236007	359279	62340
Chr02	p4	126	10000	1260000	4.89	1011	0.101	201	0.02	0.603	0.397	370206	235081	240404	352695	61614
Chr02	p40	126	10000	1260000	4.783	1605	0.161	532	0.053	0.61	0.39	361845	242796	224572	370518	60269
Chr02	p41	126	10000	1260000	4.824	2066	0.207	907	0.091	0.61	0.39	382486	244312	223967	348450	60785
Chr02	p42	126	10000	1260000	4.975	1560	0.156	505	0.051	0.619	0.381	346998	219856	236206	394249	62691
Chr02	p43	126	10000	1260000	4.955	1624	0.162	602	0.06	0.627	0.373	381038	235650	210293	370585	62434
Chr02	p44	126	10000	1260000	4.86	1537	0.154	598	0.06	0.617	0.383	370380	223953	234558	369879	61230
Chr02	p45	126	10000	1260000	4.857	1638	0.164	634	0.063	0.61	0.39	357625	245033	222154	373985	61203
Chr02	p46	126	10000	1260000	4.697	1649	0.165	605	0.06	0.603	0.397	380099	213111	264175	343436	59179
Chr02	p47	126	10000	1260000	5.006	1778	0.178	669	0.067	0.622	0.378	363356	242796	209665	381108	63075
Chr02	p48	126	10000	1260000	4.8	1791	0.179	654	0.065	0.613	0.387	348746	247537	217071	386168	60478
Chr02	p49	126	10000	1260000	4.725	1419	0.142	455	0.045	0.609	0.391	364748	232432	237140	366148	59532
Chr02	p5	126	10000	1260000	4.829	1003	0.1	205	0.021	0.591	0.409	350658	237957	252696	357848	60841
Chr02	p50	126	10000	1260000	4.677	1743	0.174	600	0.06	0.605	0.395	348244	219265	255069	378497	58925
Chr02	p51	126	10000	1260000	4.518	1328	0.133	363	0.036	0.598	0.402	334572	234827	249261	384413	56927
Chr02	p52	126	10000	1260000	4.98	1746	0.175	718	0.072	0.6	0.4	359666	227969	250495	359124	62746
Chr02	p53	126	10000	1260000	4.808	1551	0.155	512	0.051	0.616	0.384	406371	220552	240290	332210	60577
Chr02	p54	126	10000	1260000	5.008	2010	0.201	814	0.081	0.606	0.394	360340	226079	245663	364811	63107
Chr02	p55	126	10000	1260000	5.055	1876	0.188	776	0.078	0.608	0.392	372173	220979	248131	355019	63698
Chr02	p56	126	10000	1260000	4.873	1393	0.139	453	0.045	0.611	0.389	353335	253746	212234	379280	61405
Chr02	p57	126	10000	1260000	5.038	2025	0.203	847	0.085	0.585	0.415	340338	253661	243460	359067	63474
Chr02	p58	126	10000	1260000	4.909	1753	0.175	606	0.061	0.599	0.401	352992	239920	239995	365234	61859
Chr02	p59	126	10000	1260000	5.141	1817	0.182	664	0.066	0.618	0.382	353745	236077	220838	384566	64774
Chr02	p6	126	10000	1260000	4.865	1048	0.105	205	0.021	0.602	0.398	361997	238120	239293	359294	61296
Chr02	p60	126	10000	1260000	4.755	1460	0.146	426	0.043	0.603	0.397	327955	227270	249121	395744	59910
Chr02	p61	126	10000	1260000	5.096	1609	0.161	607	0.061	0.621	0.379	390407	198143	255111	352129	64210
Chr02	p62	126	10000	1260000	5.01	1834	0.183	699	0.07	0.601	0.399	367938	229453	248027	351456	63126
Chr02	p63	126	10000	1260000	4.798	1358	0.136	412	0.041	0.621	0.379	354254	230610	223609	391073	60454
Chr02	p64	126	10000	1260000	5.076	1712	0.171	629	0.063	0.627	0.373	351520	246130	199837	398554	63959
Chr02	p65	126	10000	1260000	5.195	1816	0.182	696	0.07	0.624	0.376	375537	215028	234005	369979	65451
Chr02	p66	126	10000	1260000	5.287	1869	0.187	757	0.076	0.615	0.385	335426	239661	219177	399123	66613
Chr02	p67	126	10000	1260000	4.948	1995	0.2	792	0.079	0.609	0.391	352022	250424	217886	377323	62345
Chr02	p68	126	10000	1260000	4.809	1475	0.147	456	0.046	0.601	0.399	311359	222960	255629	409463	60589
Chr02	p69	126	10000	1260000	4.608	1375	0.138	362	0.036	0.617	0.383	394218	221318	239255	347146	58063
Chr02	p7	126	10000	1260000	4.687	965	0.097	138	0.014	0.598	0.402	369974	265383	217480	348104	59059
Chr02	p70	126	10000	1260000	4.888	2204	0.22	904	0.09	0.594	0.406	330636	254983	231731	381059	61591
Chr02	p71	126	10000	1260000	4.763	1666	0.167	528	0.053	0.623	0.377	398426	220135	232452	348973	60014
Chr02	p72	126	10000	1260000	4.805	1588	0.159	562	0.056	0.619	0.381	377133	222486	235026	364806	60549
Chr02	p73	126	10000	1260000	5.033	1837	0.184	726	0.073	0.618	0.382	375898	212273	245402	363015	63412
Chr02	p74	126	10000	1260000	4.774	1689	0.169	586	0.059	0.598	0.402	345387	255003	226841	372619	60150
Chr02	p75	126	10000	1260000	4.971	1838	0.184	737	0.074	0.613	0.387	357658	220677	242596	376429	62640
Chr02	p76	126	10000	1260000	4.721	1562	0.156	548	0.055	0.601	0.399	377742	246911	231937	343931	59479
Chr02	p77	126	10000	1260000	4.894	1953	0.195	730	0.073	0.607	0.393	367058	229877	240374	361021	61670
Chr02	p78	126	10000	1260000	4.713	1582	0.158	601	0.06	0.613	0.387	382740	247653	216518	353699	59390
Chr02	p79	126	10000	1260000	4.968	2030	0.203	804	0.08	0.594	0.406	336833	236215	249967	374383	62602
Chr02	p8	126	10000	1260000	4.725	1153	0.115	257	0.026	0.602	0.398	387081	246112	231258	336014	59535
Chr02	p80	126	10000	1260000	4.987	1891	0.189	716	0.072	0.615	0.385	360202	225766	234988	376207	62837
Chr02	p81	126	10000	1260000	5.033	1949	0.195	811	0.081	0.618	0.382	370782	207263	249238	369297	63420
Chr02	p82	126	10000	1260000	4.823	1759	0.176	733	0.073	0.597	0.403	355840	255445	228043	359904	60768
Chr02	p83	126	10000	1260000	4.879	1659	0.166	611	0.061	0.612	0.388	382993	220103	244309	351116	61479
Chr02	p84	126	10000	1260000	4.69	1505	0.15	476	0.048	0.596	0.404	356350	225929	258974	359655	59092
Chr02	p85	126	10000	1260000	4.809	1656	0.166	595	0.059	0.613	0.387	348898	251132	213132	386241	60597
Chr02	p86	126	10000	1260000	4.963	1857	0.186	749	0.075	0.605	0.395	362393	235113	237481	362475	62538
Chr02	p87	126	10000	1260000	5.004	2017	0.202	683	0.068	0.614	0.386	369601	226493	235633	365223	63050
Chr02	p88	126	10000	1260000	4.825	1721	0.172	525	0.052	0.621	0.379	356551	240586	213191	388877	60795
Chr02	p89	126	10000	1260000	5.047	1715	0.172	677	0.068	0.612	0.388	368106	226204	237384	364714	63592
Chr02	p9	126	10000	1260000	4.849	1034	0.103	243	0.024	0.606	0.394	375144	247694	224152	351911	61099
Chr02	p90	126	10000	1260000	4.833	1492	0.149	511	0.051	0.613	0.387	391701	231222	232233	343954	60890
Chr02	p91	126	10000	1260000	4.946	1863	0.186	784	0.078	0.594	0.406	395244	226827	259964	315648	62317
Chr02	p92	126	10000	1260000	4.895	1722	0.172	609	0.061	0.608	0.392	346793	228185	241521	381818	61683
Chr02	p93	126	10000	1260000	4.912	1691	0.169	604	0.06	0.609	0.391	366115	224414	244481	363099	61891
Chr02	p94	126	10000	1260000	4.769	1733	0.173	615	0.061	0.601	0.399	346329	240088	238812	374686	60085
Chr02	p95	126	10000	1260000	4.917	1469	0.147	460	0.046	0.598	0.402	323180	232162	249098	393607	61953
Chr02	p96	126	10000	1260000	4.585	1278	0.128	318	0.032	0.595	0.405	362101	254174	232130	353826	57769
Chr02	p97	126	10000	1260000	4.728	1157	0.116	282	0.028	0.609	0.391	354776	227554	242262	375829	59579
Chr02	p98	126	10000	1260000	4.637	1377	0.138	425	0.043	0.593	0.407	355506	237548	250962	357554	58430
Chr02	p99	126	10000	1260000	4.804	1571	0.157	520	0.052	0.609	0.391	333309	244767	223667	397725	60532
Chr03	p1	126	10000	1260000	4.613	1128	0.113	260	0.026	0.606	0.394	358065	227349	245749	370718	58119
Chr03	p10	126	10000	1260000	4.858	1001	0.1	202	0.02	0.61	0.39	358754	238605	229016	372410	61215
Chr03	p100	126	10000	1260000	4.769	1601	0.16	448	0.045	0.604	0.396	337996	242264	232657	386992	60091
Chr03	p101	126	10000	1260000	4.554	1309	0.131	345	0.035	0.598	0.402	352463	253849	229000	367313	57375
Chr03	p102	126	10000	1260000	4.59	1333	0.133	408	0.041	0.604	0.396	344078	267868	208027	382194	57833
Chr03	p103	126	10000	1260000	4.849	1637	0.164	626	0.063	0.608	0.392	365031	222804	246703	364363	61099
Chr03	p104	126	10000	1260000	4.696	1236	0.124	327	0.033	0.599	0.401	354994	235868	245859	364113	59166
Chr03	p105	126	10000	1260000	4.692	1339	0.134	433	0.043	0.616	0.384	321671	223235	237526	418446	59122
Chr03	p106	126	10000	1260000	5.025	1669	0.167	572	0.057	0.613	0.387	357355	231287	231352	376687	63319
Chr03	p107	126	10000	1260000	4.777	1313	0.131	338	0.034	0.593	0.407	356366	223981	263857	355601	60195
Chr03	p108	126	10000	1260000	4.796	1011	0.101	205	0.021	0.61	0.39	375027	223001	244958	356583	60431
Chr03	p109	126	10000	1260000	4.63	958	0.096	175	0.018	0.594	0.406	375390	251051	237142	338080	58337
Chr03	p11	126	10000	1260000	4.835	1108	0.111	259	0.026	0.591	0.409	364744	248111	242359	343863	60923
Chr03	p110	126	10000	1260000	4.622	1089	0.109	211	0.021	0.593	0.407	345797	243253	245726	366992	58232
Chr03	p111	126	10000	1260000	4.897	1134	0.113	224	0.022	0.598	0.402	338089	264299	217713	378203	61696
Chr03	p112	126	10000	1260000	4.823	1108	0.111	228	0.023	0.605	0.395	367527	235089	238472	358138	60774
Chr03	p113	126	10000	1260000	4.642	1048	0.105	217	0.022	0.595	0.405	382503	228971	257452	332584	58490
Chr03	p114	126	10000	1260000	4.965	1232	0.123	283	0.028	0.594	0.406	383758	217973	268645	327068	62556
Chr03	p115	126	10000	1260000	4.735	1063	0.106	224	0.022	0.596	0.404	369117	234089	251370	345759	59665
Chr03	p116	126	10000	1260000	4.682	1113	0.111	232	0.023	0.599	0.401	343958	216078	266025	374944	58995
Chr03	p117	126	10000	1260000	4.74	1095	0.11	256	0.026	0.595	0.405	346163	264079	221495	368534	59729
Chr03	p118	126	10000	1260000	4.716	1071	0.107	237	0.024	0.605	0.395	374797	227760	246150	351867	59426
Chr03	p119	126	10000	1260000	4.359	1125	0.113	223	0.022	0.606	0.394	325647	246221	228134	405079	54919
Chr03	p12	126	10000	1260000	5.032	1074	0.107	215	0.021	0.582	0.418	358097	261716	238620	338159	63408
Chr03	p120	126	6509	820134	4.582	844	0.13	177	0.027	0.618	0.382	247763	169813	128783	236199	37576
Chr03	p13	126	10000	1260000	4.854	1346	0.135	369	0.037	0.599	0.401	367844	250506	230334	350159	61157
Chr03	p14	126	10000	1260000	4.719	1051	0.105	177	0.018	0.603	0.397	338721	230758	245891	385175	59455
Chr03	p15	126	10000	1260000	4.856	1381	0.138	465	0.046	0.605	0.395	377916	242232	231670	347001	61181
Chr03	p16	126	10000	1260000	4.74	1249	0.125	369	0.037	0.605	0.395	398840	245409	228780	327253	59718
Chr03	p17	126	10000	1260000	4.667	1356	0.136	459	0.046	0.598	0.402	372146	222343	259831	346871	58809
Chr03	p18	126	10000	1260000	4.777	1121	0.112	274	0.027	0.606	0.394	362704	232839	239418	364846	60193
Chr03	p19	126	10000	1260000	4.783	1392	0.139	451	0.045	0.589	0.411	332471	246121	246981	374159	60268
Chr03	p2	126	10000	1260000	4.821	1035	0.103	186	0.019	0.599	0.401	361064	240038	240509	357649	60740
Chr03	p20	126	10000	1260000	4.889	1247	0.125	291	0.029	0.615	0.385	345455	227881	233464	391600	61600
Chr03	p21	126	10000	1260000	4.839	1064	0.106	188	0.019	0.596	0.404	352167	243622	240835	362405	60971
Chr03	p22	126	10000	1260000	4.555	1121	0.112	203	0.02	0.599	0.401	379449	235143	247229	340792	57387
Chr03	p23	126	10000	1260000	4.799	1224	0.122	310	0.031	0.605	0.395	382993	242761	230738	343040	60468
Chr03	p24	126	10000	1260000	4.728	1200	0.12	299	0.03	0.609	0.391	366549	225074	243492	365312	59573
Chr03	p25	126	10000	1260000	4.771	1412	0.141	477	0.048	0.603	0.397	360756	219984	255997	363146	60117
Chr03	p26	126	10000	1260000	5.034	1797	0.18	670	0.067	0.617	0.383	358408	234819	223081	380260	63432
Chr03	p27	126	10000	1260000	4.642	1742	0.174	573	0.057	0.598	0.402	344814	259349	223494	373853	58490
Chr03	p28	126	10000	1260000	4.956	1526	0.153	485	0.049	0.605	0.395	388453	238925	233744	336434	62444
Chr03	p29	126	10000	1260000	4.794	1612	0.161	604	0.06	0.605	0.395	350706	246769	226536	375587	60402
Chr03	p3	126	10000	1260000	4.964	1052	0.105	207	0.021	0.591	0.409	366944	245848	244125	340533	62550
Chr03	p30	126	10000	1260000	4.695	1775	0.177	742	0.074	0.604	0.396	357895	240064	236028	366862	59151
Chr03	p31	126	10000	1260000	4.785	1643	0.164	706	0.071	0.61	0.39	368972	228188	239629	362921	60290
Chr03	p32	126	10000	1260000	4.946	1738	0.174	663	0.066	0.617	0.383	355223	229958	229188	383315	62316
Chr03	p33	126	10000	1260000	4.711	1333	0.133	383	0.038	0.61	0.39	363214	235542	232925	368964	59355
Chr03	p34	126	10000	1260000	4.576	1209	0.121	294	0.029	0.601	0.399	372829	250568	229270	349681	57652
Chr03	p35	126	10000	1260000	4.999	1825	0.182	709	0.071	0.62	0.38	362774	225231	229145	379861	62989
Chr03	p36	126	10000	1260000	4.465	1983	0.198	722	0.072	0.599	0.401	376350	257005	225405	344975	56265
Chr03	p37	126	10000	1260000	4.746	1179	0.118	338	0.034	0.586	0.414	354812	253866	243478	348040	59804
Chr03	p38	126	10000	1260000	4.88	1771	0.177	694	0.069	0.589	0.411	366302	226409	266286	339509	61494
Chr03	p39	126	10000	1260000	4.774	1476	0.148	486	0.049	0.623	0.377	397767	225079	226997	350004	60153
Chr03	p4	126	10000	1260000	4.872	1011	0.101	205	0.021	0.579	0.421	351133	258566	246293	342617	61391
Chr03	p40	126	10000	1260000	4.758	1422	0.142	466	0.047	0.608	0.392	390345	230141	239925	339638	59951
Chr03	p41	126	10000	1260000	5.074	1870	0.187	737	0.074	0.622	0.378	379554	224124	228148	364245	63929
Chr03	p42	126	10000	1260000	5.152	1752	0.175	643	0.064	0.604	0.396	364682	242104	231337	356963	64914
Chr03	p43	126	10000	1260000	5.048	1752	0.175	592	0.059	0.612	0.388	377545	242928	221781	354147	63599
Chr03	p44	126	10000	1260000	5.272	2006	0.201	720	0.072	0.602	0.398	357329	245573	229233	361433	66432
Chr03	p45	126	10000	1260000	4.613	1638	0.164	541	0.054	0.594	0.406	353039	230439	257852	360550	58120
Chr03	p46	126	10000	1260000	4.924	1672	0.167	633	0.063	0.618	0.382	374697	236059	220979	366226	62039
Chr03	p47	126	10000	1260000	5.149	1811	0.181	660	0.066	0.607	0.393	365279	250453	218660	360734	64874
Chr03	p48	126	10000	1260000	5.051	1563	0.156	496	0.05	0.606	0.394	359216	236797	233925	366420	63642
Chr03	p49	126	10000	1260000	5.132	2045	0.204	751	0.075	0.604	0.396	383191	225016	249022	338103	64668
Chr03	p5	126	10000	1260000	4.891	1052	0.105	192	0.019	0.607	0.393	370148	213462	257205	357563	61622
Chr03	p50	126	10000	1260000	4.977	1565	0.157	575	0.058	0.6	0.4	358281	229526	249312	360176	62705
Chr03	p51	126	10000	1260000	4.952	1663	0.166	546	0.055	0.601	0.399	357960	267806	210268	361576	62390
Chr03	p52	126	10000	1260000	4.853	1607	0.161	627	0.063	0.603	0.397	373085	234124	241497	350142	61152
Chr03	p53	126	10000	1260000	5.134	1822	0.182	651	0.065	0.604	0.396	348648	239599	233834	373236	64683
Chr03	p54	126	10000	1260000	5.083	1940	0.194	782	0.078	0.613	0.387	383008	226264	236647	350041	64040
Chr03	p55	126	10000	1260000	4.718	1532	0.153	483	0.048	0.613	0.387	383262	245003	219168	353122	59445
Chr03	p56	126	10000	1260000	4.826	1384	0.138	398	0.04	0.62	0.38	376346	229433	226129	367282	60810
Chr03	p57	126	10000	1260000	4.955	1686	0.169	609	0.061	0.611	0.389	371603	236129	229225	360609	62434
Chr03	p58	126	10000	1260000	5.039	1579	0.158	575	0.058	0.608	0.392	317985	244588	224302	409637	63488
Chr03	p59	126	10000	1260000	4.69	2032	0.203	829	0.083	0.614	0.386	364447	244590	218429	373436	59098
Chr03	p6	126	10000	1260000	4.609	1119	0.112	250	0.025	0.607	0.393	383863	236868	234856	346335	58078
Chr03	p60	126	10000	1260000	4.819	1858	0.186	791	0.079	0.611	0.389	361889	236346	229971	371074	60720
Chr03	p61	126	10000	1260000	4.46	1798	0.18	591	0.059	0.609	0.391	383948	198212	272680	348968	56192
Chr03	p62	126	10000	1260000	4.942	1999	0.2	820	0.082	0.606	0.394	363578	231261	240572	362318	62271
Chr03	p63	126	10000	1260000	4.905	1675	0.168	590	0.059	0.606	0.394	352090	216681	255828	373598	61803
Chr03	p64	126	10000	1260000	4.769	1559	0.156	527	0.053	0.615	0.385	368182	227011	235107	369612	60088
Chr03	p65	126	10000	1260000	4.829	1611	0.161	438	0.044	0.599	0.401	372379	245947	235333	345499	60842
Chr03	p66	126	10000	1260000	5.156	2087	0.209	862	0.086	0.593	0.407	341739	241875	244627	366797	64962
Chr03	p67	126	10000	1260000	4.672	1774	0.177	683	0.068	0.627	0.373	398155	214397	233407	355178	58863
Chr03	p68	126	10000	1260000	4.807	1728	0.173	606	0.061	0.61	0.39	353829	247651	220108	377840	60572
Chr03	p69	126	10000	1260000	5.185	1693	0.169	608	0.061	0.616	0.384	388284	222314	236902	347166	65334
Chr03	p7	126	10000	1260000	4.719	1211	0.121	308	0.031	0.611	0.389	376778	227050	239941	356766	59465
Chr03	p70	126	10000	1260000	4.758	1584	0.158	563	0.056	0.604	0.396	365649	215301	259865	359239	59946
Chr03	p71	126	10000	1260000	5.122	1760	0.176	698	0.07	0.619	0.381	372898	227623	228285	366651	64543
Chr03	p72	126	10000	1260000	4.442	1554	0.155	585	0.059	0.605	0.395	348073	267388	208107	380457	55975
Chr03	p73	126	10000	1260000	4.824	1584	0.158	529	0.053	0.616	0.384	351276	224292	235860	387791	60781
Chr03	p74	126	10000	1260000	4.788	1518	0.152	541	0.054	0.624	0.376	377085	221050	230316	371214	60335
Chr03	p75	126	10000	1260000	4.672	1648	0.165	491	0.049	0.62	0.38	382575	225302	230902	362353	58868
Chr03	p76	126	10000	1260000	4.964	1892	0.189	718	0.072	0.608	0.392	382528	241412	228089	345424	62547
Chr03	p77	126	10000	1260000	4.853	2090	0.209	823	0.082	0.584	0.416	365438	240349	258957	334104	61152
Chr03	p78	126	10000	1260000	4.958	2152	0.215	896	0.09	0.618	0.382	381584	222378	234749	358817	62472
Chr03	p79	126	10000	1260000	4.857	1517	0.152	513	0.051	0.608	0.392	364801	223085	247327	363589	61198
Chr03	p8	126	10000	1260000	4.722	1094	0.109	202	0.02	0.596	0.404	348815	252885	232142	366655	59503
Chr03	p80	126	10000	1260000	4.651	1579	0.158	460	0.046	0.593	0.407	351691	259847	228848	361007	58607
Chr03	p81	126	10000	1260000	4.866	1740	0.174	578	0.058	0.59	0.41	344642	227146	264618	362283	61311
Chr03	p82	126	10000	1260000	4.523	1777	0.178	597	0.06	0.599	0.401	368370	243569	238898	352174	56989
Chr03	p83	126	10000	1260000	5.05	1696	0.17	622	0.062	0.616	0.384	359035	258008	201632	377696	63629
Chr03	p84	126	10000	1260000	4.816	1505	0.15	495	0.05	0.601	0.399	368617	238461	240165	352079	60678
Chr03	p85	126	10000	1260000	4.864	1447	0.145	406	0.041	0.619	0.381	396043	235759	221393	345522	61283
Chr03	p86	126	10000	1260000	4.996	1693	0.169	657	0.066	0.621	0.379	345877	229359	223877	397943	62944
Chr03	p87	126	10000	1260000	4.802	1675	0.168	623	0.062	0.622	0.378	375304	229770	223083	371336	60507
Chr03	p88	126	10000	1260000	5.033	1976	0.198	777	0.078	0.593	0.407	339952	234878	251666	370088	63416
Chr03	p89	126	10000	1260000	5.019	1948	0.195	760	0.076	0.626	0.374	404990	218443	229364	343958	63245
Chr03	p9	126	10000	1260000	4.81	949	0.095	159	0.016	0.605	0.395	374319	219516	253908	351656	60601
Chr03	p90	126	10000	1260000	4.75	1758	0.176	630	0.063	0.603	0.397	389447	241587	234260	334854	59852
Chr03	p91	126	10000	1260000	4.78	1402	0.14	460	0.046	0.617	0.383	379135	228345	231697	360595	60228
Chr03	p92	126	10000	1260000	4.731	1371	0.137	403	0.04	0.615	0.385	373790	206138	256273	364191	59608
Chr03	p93	126	10000	1260000	4.755	1610	0.161	547	0.055	0.614	0.386	367250	219565	243204	370065	59916
Chr03	p94	126	10000	1260000	4.651	1756	0.176	670	0.067	0.621	0.379	346358	251952	203302	399790	58598
Chr03	p95	126	10000	1260000	4.627	1395	0.14	440	0.044	0.607	0.393	341075	221747	250113	388762	58303
Chr03	p96	126	10000	1260000	5.025	1661	0.166	644	0.064	0.624	0.376	375037	237509	212678	371466	63310
Chr03	p97	126	10000	1260000	4.956	1599	0.16	553	0.055	0.615	0.385	371487	231526	229637	364906	62444
Chr03	p98	126	10000	1260000	4.748	1370	0.137	377	0.038	0.606	0.394	354196	236838	235413	373726	59827
Chr03	p99	126	10000	1260000	4.709	1454	0.145	429	0.043	0.613	0.387	340784	256732	207387	395760	59337
Chr04	p1	126	10000	1260000	4.918	1664	0.166	543	0.054	0.612	0.388	360877	227168	237447	372535	61973
Chr04	p10	126	10000	1260000	4.748	1473	0.147	412	0.041	0.614	0.386	356653	250955	211834	380735	59823
Chr04	p100	126	10000	1260000	4.984	1866	0.187	733	0.073	0.622	0.378	389428	203579	248757	355436	62800
Chr04	p101	126	10000	1260000	5.156	1842	0.184	670	0.067	0.609	0.391	352622	236867	230678	374862	64971
Chr04	p102	126	10000	1260000	4.904	1832	0.183	792	0.079	0.598	0.402	355956	262403	219644	360204	61793
Chr04	p103	126	10000	1260000	4.855	1869	0.187	800	0.08	0.607	0.393	330640	237477	233061	397644	61178
Chr04	p104	126	10000	1260000	5.057	1867	0.187	702	0.07	0.612	0.388	356432	244044	220561	375246	63717
Chr04	p105	126	10000	1260000	5.023	1920	0.192	834	0.083	0.606	0.394	386938	216379	254739	338657	63287
Chr04	p106	126	10000	1260000	4.832	1899	0.19	749	0.075	0.604	0.396	346392	241944	232981	377794	60889
Chr04	p107	126	10000	1260000	4.949	1781	0.178	663	0.066	0.623	0.377	381562	231250	220032	364795	62361
Chr04	p108	126	10000	1260000	4.958	2034	0.203	773	0.077	0.614	0.386	366505	243656	218767	368606	62466
Chr04	p109	126	10000	1260000	4.719	1506	0.151	493	0.049	0.611	0.389	353815	244466	221931	380330	59458
Chr04	p11	126	10000	1260000	4.751	1460	0.146	476	0.048	0.618	0.382	366235	200527	258367	375013	59858
Chr04	p110	126	10000	1260000	4.73	1456	0.146	469	0.047	0.617	0.383	321461	226511	233613	418811	59604
Chr04	p111	126	10000	1260000	4.602	1453	0.145	536	0.054	0.595	0.405	376651	210192	276461	338713	57983
Chr04	p112	126	10000	1260000	4.831	1503	0.15	477	0.048	0.62	0.38	342345	220161	235548	401078	60868
Chr04	p113	126	10000	1260000	4.277	1433	0.143	443	0.044	0.6	0.4	378786	263285	218592	345450	53887
Chr04	p114	126	10000	1260000	4.715	1612	0.161	532	0.053	0.613	0.387	366285	216316	248064	369927	59408
Chr04	p115	126	10000	1260000	4.725	1247	0.125	316	0.032	0.596	0.404	366351	230703	254802	348605	59539
Chr04	p116	126	10000	1260000	4.598	1186	0.119	284	0.028	0.592	0.408	365249	264422	225859	346532	57938
Chr04	p117	126	10000	1260000	4.595	1264	0.126	335	0.034	0.599	0.401	366611	238081	244009	353402	57897
Chr04	p118	126	10000	1260000	4.79	1294	0.129	341	0.034	0.609	0.391	317565	241459	227480	413138	60358
Chr04	p119	126	10000	1260000	4.86	1497	0.15	525	0.052	0.6	0.4	330733	258484	221263	388289	61231
Chr04	p12	126	10000	1260000	4.493	1773	0.177	649	0.065	0.605	0.395	363088	254516	221071	364711	56614
Chr04	p120	126	10000	1260000	4.644	1630	0.163	545	0.054	0.613	0.387	386562	228649	236463	349808	58518
Chr04	p121	126	10000	1260000	4.838	1879	0.188	661	0.066	0.6	0.4	382223	225490	253699	337623	60965
Chr04	p122	126	10000	1260000	4.954	1770	0.177	613	0.061	0.616	0.384	398011	226328	233869	339371	62421
Chr04	p123	126	10000	1260000	4.72	1880	0.188	798	0.08	0.614	0.386	381322	218475	244321	356412	59470
Chr04	p124	126	10000	1260000	4.602	1698	0.17	553	0.055	0.6	0.4	388635	231008	249405	332970	57982
Chr04	p125	126	10000	1260000	4.667	1419	0.142	467	0.047	0.605	0.395	319511	226190	248024	407476	58799
Chr04	p126	126	10000	1260000	4.646	1607	0.161	534	0.053	0.583	0.417	337964	232452	268584	362460	58540
Chr04	p127	126	10000	1260000	4.746	1251	0.125	326	0.033	0.601	0.399	362287	245730	233524	358656	59803
Chr04	p128	126	10000	1260000	4.788	1136	0.114	325	0.033	0.597	0.403	343237	242494	241515	372431	60323
Chr04	p129	126	10000	1260000	4.782	1124	0.112	255	0.025	0.603	0.397	334117	238695	237084	389848	60256
Chr04	p13	126	10000	1260000	4.675	1557	0.156	580	0.058	0.617	0.383	384769	191127	268706	356494	58904
Chr04	p130	126	10000	1260000	4.965	1237	0.124	304	0.03	0.6	0.4	384616	230477	247806	334545	62556
Chr04	p131	126	10000	1260000	4.97	1158	0.116	236	0.024	0.603	0.397	344279	234429	241080	377589	62623
Chr04	p132	126	10000	1260000	4.857	1168	0.117	270	0.027	0.589	0.411	371789	244587	248457	333968	61199
Chr04	p133	126	10000	1260000	4.767	1031	0.103	208	0.021	0.585	0.415	354401	253877	244021	347643	60058
Chr04	p134	126	10000	1260000	4.944	1028	0.103	203	0.02	0.59	0.41	332727	244962	246018	374003	62290
Chr04	p135	126	10000	1260000	4.769	1022	0.102	199	0.02	0.6	0.4	357362	242899	236896	362758	60085
Chr04	p136	126	10000	1260000	4.851	1071	0.107	227	0.023	0.597	0.403	376272	243921	239050	339631	61126
Chr04	p137	126	10000	1260000	4.881	1081	0.108	194	0.019	0.586	0.414	347642	243698	252420	354744	61496
Chr04	p138	126	10000	1260000	4.791	1192	0.119	275	0.028	0.598	0.402	343082	234232	248052	374263	60371
Chr04	p139	126	10000	1260000	4.721	1085	0.108	208	0.021	0.607	0.393	350190	239759	232262	378303	59486
Chr04	p14	126	10000	1260000	5.044	1852	0.185	784	0.078	0.613	0.387	386369	190970	272657	346451	63553
Chr04	p140	126	10000	1260000	4.792	1081	0.108	207	0.021	0.603	0.397	358793	242706	233887	364239	60375
Chr04	p141	126	10000	1260000	4.599	1133	0.113	235	0.024	0.59	0.41	357161	249014	244003	351875	57947
Chr04	p142	126	10000	1260000	4.792	988	0.099	180	0.018	0.602	0.398	357838	249256	228223	364306	60377
Chr04	p143	126	10000	1260000	4.74	974	0.097	172	0.017	0.598	0.402	347057	236512	245455	371248	59728
Chr04	p144	126	10000	1260000	4.57	1055	0.105	202	0.02	0.603	0.397	320145	245694	231324	405256	57581
Chr04	p145	126	10000	1260000	4.784	1171	0.117	285	0.029	0.601	0.399	389972	224885	253259	331608	60276
Chr04	p146	126	10000	1260000	4.896	1484	0.148	422	0.042	0.612	0.388	369275	247964	216680	364397	61684
Chr04	p147	126	1063	133938	4.666	148	0.139	34	0.032	0.617	0.383	39538	25859	23109	39183	6249
Chr04	p15	126	10000	1260000	4.761	2018	0.202	986	0.099	0.599	0.401	354014	220569	260326	365104	59987
Chr04	p16	126	10000	1260000	5.1	2033	0.203	778	0.078	0.622	0.378	363411	242165	209146	381013	64265
Chr04	p17	126	10000	1260000	4.842	1741	0.174	733	0.073	0.606	0.394	386680	221433	250550	340328	61009
Chr04	p18	126	10000	1260000	4.783	1514	0.151	505	0.051	0.609	0.391	399541	239291	229559	331341	60268
Chr04	p19	126	10000	1260000	4.857	1608	0.161	553	0.055	0.592	0.408	355697	243186	245546	354377	61194
Chr04	p2	126	10000	1260000	4.882	1726	0.173	627	0.063	0.589	0.411	348861	267280	225492	356858	61509
Chr04	p20	126	10000	1260000	4.92	1562	0.156	552	0.055	0.609	0.391	359485	233856	234236	370436	61987
Chr04	p21	126	10000	1260000	4.8	1893	0.189	803	0.08	0.618	0.382	392232	209176	249254	348859	60479
Chr04	p22	126	10000	1260000	4.955	1641	0.164	635	0.064	0.602	0.398	361967	235241	241938	358415	62439
Chr04	p23	126	10000	1260000	4.84	1610	0.161	563	0.056	0.608	0.392	341373	232323	237524	387799	60981
Chr04	p24	126	10000	1260000	4.986	1741	0.174	671	0.067	0.6	0.4	386631	209879	268557	332106	62827
Chr04	p25	126	10000	1260000	4.755	1621	0.162	620	0.062	0.617	0.383	381818	249162	210882	358224	59914
Chr04	p26	126	10000	1260000	4.873	1802	0.18	671	0.067	0.603	0.397	377343	221478	254876	344909	61394
Chr04	p27	126	10000	1260000	5.015	1418	0.142	445	0.044	0.623	0.377	417826	223844	227633	327504	63193
Chr04	p28	126	10000	1260000	5.179	1789	0.179	675	0.068	0.617	0.383	362481	234085	223053	375122	65259
Chr04	p29	126	10000	1260000	4.727	1627	0.163	540	0.054	0.604	0.396	327798	260190	214725	397724	59563
Chr04	p3	126	10000	1260000	5.004	2207	0.221	784	0.078	0.586	0.414	378101	243264	252776	322812	63047
Chr04	p30	126	10000	1260000	4.846	1708	0.171	553	0.055	0.596	0.404	375508	265841	218627	338962	61062
Chr04	p31	126	10000	1260000	4.836	1650	0.165	581	0.058	0.597	0.403	363087	218592	264084	353303	60934
Chr04	p32	126	10000	1260000	4.68	1836	0.184	710	0.071	0.608	0.392	352681	262855	207324	378171	58969
Chr04	p33	126	10000	1260000	5.17	2118	0.212	868	0.087	0.605	0.395	347353	240577	231586	375344	65140
Chr04	p34	126	10000	1260000	4.812	1606	0.161	588	0.059	0.597	0.403	358443	270176	213027	357721	60633
Chr04	p35	126	10000	1260000	4.678	1588	0.159	577	0.058	0.61	0.39	405939	205366	262743	327015	58937
Chr04	p36	126	10000	1260000	5.119	1914	0.191	758	0.076	0.609	0.391	358616	246346	220650	369889	64499
Chr04	p37	126	10000	1260000	5.217	1828	0.183	748	0.075	0.595	0.405	364655	250486	233065	346055	65739
Chr04	p38	126	10000	1260000	4.927	1947	0.195	781	0.078	0.618	0.382	357006	224038	233668	383210	62078
Chr04	p39	126	10000	1260000	5.017	2141	0.214	932	0.093	0.614	0.386	365389	249414	211985	369995	63217
Chr04	p4	126	10000	1260000	4.718	1969	0.197	759	0.076	0.608	0.392	351276	256286	214589	378400	59449
Chr04	p40	126	10000	1260000	4.847	2027	0.203	744	0.074	0.616	0.384	355599	238687	221316	383324	61074
Chr04	p41	126	10000	1260000	4.732	1749	0.175	641	0.064	0.592	0.408	343453	242417	246966	367544	59620
Chr04	p42	126	10000	1260000	4.827	2006	0.201	779	0.078	0.586	0.414	332131	250291	246238	370520	60820
Chr04	p43	126	10000	1260000	4.572	1849	0.185	641	0.064	0.607	0.393	347972	217190	255098	382136	57604
Chr04	p44	126	10000	1260000	4.851	1903	0.19	705	0.07	0.605	0.395	368858	225151	247831	357039	61121
Chr04	p45	126	10000	1260000	4.982	1627	0.163	531	0.053	0.596	0.404	315774	278753	204962	397744	62767
Chr04	p46	126	10000	1260000	4.834	1741	0.174	684	0.068	0.604	0.396	345108	231335	243602	379046	60909
Chr04	p47	126	10000	1260000	4.92	1822	0.182	696	0.07	0.602	0.398	381154	247315	230022	339514	61995
Chr04	p48	126	10000	1260000	4.813	1823	0.182	707	0.071	0.597	0.403	370047	228814	254947	345550	60642
Chr04	p49	126	10000	1260000	4.614	1905	0.191	739	0.074	0.614	0.386	346491	218340	245607	391424	58138
Chr04	p5	126	10000	1260000	4.976	1981	0.198	801	0.08	0.599	0.401	356761	255410	224530	360606	62693
Chr04	p50	126	10000	1260000	4.857	1697	0.17	697	0.07	0.601	0.399	356913	208142	269916	363835	61194
Chr04	p51	126	10000	1260000	4.832	1680	0.168	688	0.069	0.606	0.394	380746	217801	254101	346465	60887
Chr04	p52	126	10000	1260000	4.525	1761	0.176	626	0.063	0.611	0.389	348121	220121	247634	387108	57016
Chr04	p53	126	10000	1260000	5.034	2028	0.203	742	0.074	0.612	0.388	343356	255839	208891	388490	63424
Chr04	p54	126	10000	1260000	4.672	1786	0.179	652	0.065	0.604	0.396	349921	245924	229155	376133	58867
Chr04	p55	126	10000	1260000	4.759	1535	0.153	499	0.05	0.618	0.382	351214	223133	235451	390236	59966
Chr04	p56	126	10000	1260000	4.786	1793	0.179	612	0.061	0.592	0.408	373412	237891	251676	336716	60305
Chr04	p57	126	10000	1260000	5.062	1940	0.194	696	0.07	0.607	0.393	345771	249312	220987	380145	63785
Chr04	p58	126	10000	1260000	4.81	1659	0.166	549	0.055	0.601	0.399	361709	244598	234414	358673	60606
Chr04	p59	126	10000	1260000	4.783	1833	0.183	669	0.067	0.596	0.404	360458	258561	226431	354289	60261
Chr04	p6	126	10000	1260000	4.901	1627	0.163	607	0.061	0.595	0.405	340873	263820	221375	372174	61758
Chr04	p60	126	10000	1260000	4.982	1605	0.161	534	0.053	0.624	0.376	366925	207893	242607	379798	62777
Chr04	p61	126	10000	1260000	4.773	1756	0.176	563	0.056	0.609	0.391	369837	264156	204848	361013	60146
Chr04	p62	126	10000	1260000	4.679	2251	0.225	904	0.09	0.603	0.397	372073	234308	242148	352518	58953
Chr04	p63	126	10000	1260000	5.018	1988	0.199	775	0.077	0.627	0.373	389744	230883	215888	360260	63225
Chr04	p64	126	10000	1260000	5.171	1995	0.2	829	0.083	0.604	0.396	354577	244448	228877	366938	65160
Chr04	p65	126	10000	1260000	5.023	1685	0.169	610	0.061	0.612	0.388	357715	210451	254203	374346	63285
Chr04	p66	126	10000	1260000	5.053	1678	0.168	583	0.058	0.615	0.385	363388	213843	247140	371955	63674
Chr04	p67	126	10000	1260000	4.937	1693	0.169	597	0.06	0.604	0.396	362420	246826	227293	361250	62211
Chr04	p68	126	10000	1260000	4.764	1734	0.173	613	0.061	0.603	0.397	358494	234990	241125	365364	60027
Chr04	p69	126	10000	1260000	4.857	1555	0.155	552	0.055	0.605	0.395	358291	227974	245772	366769	61194
Chr04	p7	126	10000	1260000	4.826	1551	0.155	561	0.056	0.611	0.389	368676	255716	211184	363618	60806
Chr04	p70	126	10000	1260000	4.701	1671	0.167	543	0.054	0.589	0.411	369023	253418	240422	337909	59228
Chr04	p71	126	10000	1260000	4.562	1657	0.166	612	0.061	0.591	0.409	381406	241965	249965	329187	57477
Chr04	p72	126	10000	1260000	4.777	1664	0.166	576	0.058	0.618	0.382	371526	214725	243867	369696	60186
Chr04	p73	126	10000	1260000	4.925	1583	0.158	603	0.06	0.609	0.391	335488	258637	209938	393885	62052
Chr04	p74	126	10000	1260000	5.163	1722	0.172	722	0.072	0.593	0.407	365884	232490	253910	342664	65052
Chr04	p75	126	10000	1260000	4.714	1781	0.178	636	0.064	0.614	0.386	360039	250045	213813	376701	59402
Chr04	p76	126	10000	1260000	5.069	1865	0.186	723	0.072	0.61	0.39	380753	205807	260767	348803	63870
Chr04	p77	126	10000	1260000	4.713	1619	0.162	512	0.051	0.606	0.394	365854	212012	260909	361840	59385
Chr04	p78	126	10000	1260000	4.934	1816	0.182	675	0.068	0.607	0.393	380678	219900	250849	346404	62169
Chr04	p79	126	10000	1260000	4.803	1537	0.154	582	0.058	0.614	0.386	413401	207205	255367	323514	60513
Chr04	p8	126	10000	1260000	4.935	1917	0.192	904	0.09	0.587	0.413	373863	245410	249716	328835	62176
Chr04	p80	126	10000	1260000	4.631	1742	0.174	648	0.065	0.608	0.392	402446	239677	231125	328407	58345
Chr04	p81	126	10000	1260000	4.902	1651	0.165	658	0.066	0.606	0.394	386807	234920	237270	339243	61760
Chr04	p82	126	10000	1260000	4.72	1714	0.171	632	0.063	0.609	0.391	338427	256239	213508	392359	59467
Chr04	p83	126	10000	1260000	5.01	1553	0.155	486	0.049	0.624	0.376	375760	215264	234101	371749	63126
Chr04	p84	126	10000	1260000	4.807	1788	0.179	664	0.066	0.603	0.397	355168	212980	263742	367536	60574
Chr04	p85	126	10000	1260000	5.041	1886	0.189	747	0.075	0.579	0.421	343747	252095	251050	349588	63520
Chr04	p86	126	10000	1260000	4.848	1580	0.158	558	0.056	0.602	0.398	343233	216155	260819	378712	61081
Chr04	p87	126	10000	1260000	5.091	1851	0.185	762	0.076	0.614	0.386	374499	205878	255500	359974	64149
Chr04	p88	126	10000	1260000	4.979	1854	0.185	782	0.078	0.611	0.389	373576	222143	243493	358058	62730
Chr04	p89	126	10000	1260000	4.926	1568	0.157	522	0.052	0.614	0.386	378769	223817	238277	357072	62065
Chr04	p9	126	10000	1260000	4.733	1550	0.155	576	0.058	0.609	0.391	391052	236852	231956	340500	59640
Chr04	p90	126	10000	1260000	4.792	1585	0.159	512	0.051	0.606	0.394	369976	238313	234334	357003	60374
Chr04	p91	126	10000	1260000	4.857	1916	0.192	755	0.075	0.596	0.404	317805	248942	235282	396770	61201
Chr04	p92	126	10000	1260000	4.829	1813	0.181	629	0.063	0.601	0.399	384324	236149	242184	336493	60850
Chr04	p93	126	10000	1260000	4.992	1921	0.192	824	0.082	0.615	0.385	375794	228840	232293	360174	62899
Chr04	p94	126	10000	1260000	4.915	1893	0.189	772	0.077	0.615	0.385	360266	243523	217656	376627	61928
Chr04	p95	126	10000	1260000	5.105	1887	0.189	761	0.076	0.602	0.398	338414	214433	261126	381699	64328
Chr04	p96	126	10000	1260000	5.069	1886	0.189	726	0.073	0.615	0.385	360113	233539	226810	375668	63870
Chr04	p97	126	10000	1260000	4.865	1413	0.141	500	0.05	0.621	0.379	369345	240698	213937	374722	61298
Chr04	p98	126	10000	1260000	4.859	1991	0.199	867	0.087	0.604	0.396	339834	256567	217606	384771	61222
Chr04	p99	126	10000	1260000	4.582	1582	0.158	566	0.057	0.612	0.388	335612	229510	236584	400555	57739
Chr05	p1	126	10000	1260000	4.598	1105	0.111	211	0.021	0.6	0.4	350067	254559	225850	371586	57938
Chr05	p10	126	10000	1260000	4.728	987	0.099	193	0.019	0.589	0.411	357403	261636	232128	349259	59574
Chr05	p100	126	10000	1260000	4.941	1911	0.191	679	0.068	0.603	0.397	327985	252708	222508	394545	62254
Chr05	p101	126	10000	1260000	5.029	1676	0.168	533	0.053	0.61	0.39	369951	230848	235817	360023	63361
Chr05	p102	126	10000	1260000	5.089	1797	0.18	614	0.061	0.6	0.4	362148	256268	222090	355375	64119
Chr05	p103	126	10000	1260000	5.002	1628	0.163	564	0.056	0.599	0.401	382867	228563	251348	334191	63031
Chr05	p104	126	10000	1260000	4.668	1797	0.18	655	0.066	0.597	0.403	351959	243885	239834	365511	58811
Chr05	p105	126	10000	1260000	4.819	1825	0.182	625	0.062	0.604	0.396	365772	223922	250897	358691	60718
Chr05	p106	126	10000	1260000	4.836	1487	0.149	509	0.051	0.616	0.384	375927	240396	220293	362446	60938
Chr05	p107	126	10000	1260000	4.838	1677	0.168	555	0.056	0.6	0.4	337189	243334	235728	382796	60953
Chr05	p108	126	10000	1260000	4.889	1623	0.162	521	0.052	0.616	0.384	368644	222928	237080	369742	61606
Chr05	p109	126	10000	1260000	4.766	1812	0.181	609	0.061	0.633	0.367	402706	219318	220284	357640	60052
Chr05	p11	126	10000	1260000	4.954	1020	0.102	173	0.017	0.603	0.397	359981	237856	236995	362750	62418
Chr05	p110	126	10000	1260000	4.908	1991	0.199	755	0.075	0.599	0.401	362517	250353	229580	355715	61835
Chr05	p111	126	10000	1260000	4.807	1423	0.142	396	0.04	0.599	0.401	356703	245917	235224	361589	60567
Chr05	p112	126	10000	1260000	4.766	1895	0.19	691	0.069	0.596	0.404	370254	229326	255032	345331	60057
Chr05	p113	126	10000	1260000	4.842	2076	0.208	763	0.076	0.582	0.418	310688	288311	213291	386707	61003
Chr05	p114	126	10000	1260000	4.752	1767	0.177	609	0.061	0.604	0.396	339583	227647	247806	385088	59876
Chr05	p115	126	10000	1260000	4.77	1269	0.127	352	0.035	0.584	0.416	375512	255532	243148	325709	60099
Chr05	p116	126	10000	1260000	4.695	1353	0.135	406	0.041	0.612	0.388	325048	241207	224342	410248	59155
Chr05	p117	126	10000	1260000	4.606	1620	0.162	487	0.049	0.59	0.41	355547	219491	273398	353526	58038
Chr05	p118	126	10000	1260000	4.742	1816	0.182	631	0.063	0.622	0.378	382041	225955	227844	364409	59751
Chr05	p119	126	10000	1260000	4.716	1101	0.11	233	0.023	0.608	0.392	387533	223006	247003	343039	59419
Chr05	p12	126	10000	1260000	4.754	977	0.098	163	0.016	0.591	0.409	329344	257826	232957	379971	59902
Chr05	p120	126	10000	1260000	4.845	1346	0.135	349	0.035	0.601	0.399	348857	252470	225941	371689	61043
Chr05	p121	126	10000	1260000	4.734	983	0.098	196	0.02	0.602	0.398	360209	246296	231746	362105	59644
Chr05	p122	126	10000	1260000	4.797	1052	0.105	213	0.021	0.583	0.417	364468	241415	258145	335529	60443
Chr05	p123	126	10000	1260000	4.829	1125	0.113	259	0.026	0.59	0.41	376192	246001	245810	331153	60844
Chr05	p124	126	10000	1260000	4.795	1029	0.103	179	0.018	0.6	0.4	361775	241957	237286	358560	60422
Chr05	p125	126	10000	1260000	4.853	1329	0.133	391	0.039	0.61	0.39	379665	215353	251533	352295	61154
Chr05	p126	126	10000	1260000	4.785	1136	0.114	242	0.024	0.602	0.398	368273	254127	223389	353915	60296
Chr05	p127	126	10000	1260000	4.885	1095	0.11	236	0.024	0.59	0.41	329227	252334	238819	378068	61552
Chr05	p128	126	10000	1260000	4.888	1071	0.107	191	0.019	0.608	0.392	370361	239736	230084	358232	61587
Chr05	p129	126	10000	1260000	4.851	1024	0.102	185	0.018	0.607	0.393	370652	228681	243007	356537	61123
Chr05	p13	126	10000	1260000	4.886	1015	0.102	176	0.018	0.579	0.421	337064	262283	242213	356877	61563
Chr05	p130	126	10000	1260000	4.861	1022	0.102	186	0.019	0.595	0.405	364086	235412	250370	348886	61246
Chr05	p131	126	10000	1260000	4.979	1073	0.107	227	0.023	0.583	0.417	364151	241990	257572	333548	62739
Chr05	p132	126	10000	1260000	4.893	934	0.093	182	0.018	0.599	0.401	352937	232567	247563	365281	61652
Chr05	p133	126	10000	1260000	4.79	1067	0.107	217	0.022	0.587	0.413	375462	237930	257501	328753	60354
Chr05	p134	126	10000	1260000	4.885	1097	0.11	207	0.021	0.605	0.395	379805	221722	251275	345643	61555
Chr05	p135	126	10000	1260000	4.895	974	0.097	179	0.018	0.599	0.401	348558	252055	228033	369671	61683
Chr05	p136	126	10000	1260000	4.9	1025	0.102	184	0.018	0.593	0.407	374251	256446	230841	336722	61740
Chr05	p137	126	10000	1260000	4.939	985	0.099	152	0.015	0.593	0.407	350063	250803	236446	360457	62231
Chr05	p138	126	10000	1260000	4.973	959	0.096	164	0.016	0.598	0.402	364277	249911	230896	352260	62656
Chr05	p139	126	10000	1260000	4.773	981	0.098	162	0.016	0.599	0.401	360910	242247	238432	358275	60136
Chr05	p14	126	10000	1260000	4.808	992	0.099	177	0.018	0.592	0.408	341356	230874	257751	369440	60579
Chr05	p140	126	10000	1260000	4.833	1037	0.104	191	0.019	0.609	0.391	346895	258667	209902	383640	60896
Chr05	p141	126	10000	1260000	4.735	1023	0.102	206	0.021	0.62	0.38	354485	230794	224822	390236	59663
Chr05	p142	126	9848	1240848	4.725	1260	0.128	345	0.035	0.617	0.383	377572	227798	224713	352134	58631
Chr05	p15	126	10000	1260000	4.86	1020	0.102	208	0.021	0.609	0.391	355443	235564	233280	374476	61237
Chr05	p16	126	10000	1260000	4.832	1045	0.104	208	0.021	0.592	0.408	360139	244217	244477	350279	60888
Chr05	p17	126	10000	1260000	4.82	1017	0.102	175	0.018	0.608	0.392	368404	238032	231879	360948	60737
Chr05	p18	126	10000	1260000	4.815	1086	0.109	208	0.021	0.594	0.406	362510	234485	252601	349733	60671
Chr05	p19	126	10000	1260000	4.696	1019	0.102	207	0.021	0.589	0.411	332000	251179	242241	375415	59165
Chr05	p2	126	10000	1260000	4.658	1226	0.123	298	0.03	0.593	0.407	347784	248943	239772	364808	58693
Chr05	p20	126	10000	1260000	4.638	1092	0.109	241	0.024	0.596	0.404	344974	234911	250461	371209	58445
Chr05	p21	126	10000	1260000	4.592	1017	0.102	195	0.019	0.597	0.403	362048	216834	267255	356008	57855
Chr05	p22	126	10000	1260000	4.658	1142	0.114	249	0.025	0.608	0.392	381708	252810	217881	348906	58695
Chr05	p23	126	10000	1260000	4.836	1033	0.103	204	0.02	0.593	0.407	330755	250707	237565	380043	60930
Chr05	p24	126	10000	1260000	4.901	993	0.099	175	0.018	0.599	0.401	360193	223381	256791	357881	61754
Chr05	p25	126	10000	1260000	4.829	1089	0.109	220	0.022	0.594	0.406	367670	258017	228154	345315	60844
Chr05	p26	126	10000	1260000	4.747	1111	0.111	258	0.026	0.61	0.39	365006	248016	219453	367717	59808
Chr05	p27	126	10000	1260000	4.723	1068	0.107	219	0.022	0.605	0.395	369281	225563	248865	356785	59506
Chr05	p28	126	10000	1260000	4.817	1168	0.117	258	0.026	0.6	0.4	334114	255109	224277	385809	60691
Chr05	p29	126	10000	1260000	4.694	1055	0.105	232	0.023	0.602	0.398	371185	250729	227331	351610	59145
Chr05	p3	126	10000	1260000	4.732	1205	0.12	235	0.024	0.608	0.392	371439	225556	245387	357998	59620
Chr05	p30	126	10000	1260000	4.689	1182	0.118	285	0.029	0.599	0.401	378391	268774	212824	340931	59080
Chr05	p31	126	10000	1260000	4.669	1206	0.121	248	0.025	0.606	0.394	348452	209515	263227	379978	58828
Chr05	p32	126	10000	1260000	4.788	1407	0.141	402	0.04	0.588	0.412	364004	261087	232554	342028	60327
Chr05	p33	126	10000	1260000	4.865	1279	0.128	359	0.036	0.602	0.398	349318	229988	246503	372894	61297
Chr05	p34	126	10000	1260000	4.737	1387	0.139	428	0.043	0.602	0.398	372221	241386	236285	350424	59684
Chr05	p35	126	10000	1260000	4.806	1795	0.179	639	0.064	0.595	0.405	350242	264945	220727	363527	60559
Chr05	p36	126	10000	1260000	4.735	1317	0.132	318	0.032	0.612	0.388	350642	237603	228012	384078	59665
Chr05	p37	126	10000	1260000	4.623	1633	0.163	587	0.059	0.602	0.398	365648	243447	234577	358073	58255
Chr05	p38	126	10000	1260000	4.472	1718	0.172	568	0.057	0.617	0.383	395695	214546	246495	346912	56352
Chr05	p39	126	10000	1260000	4.708	1359	0.136	370	0.037	0.612	0.388	339767	231108	233946	395854	59325
Chr05	p4	126	10000	1260000	4.91	1054	0.105	213	0.021	0.595	0.405	346606	244697	239954	366877	61866
Chr05	p40	126	10000	1260000	4.927	1828	0.183	701	0.07	0.598	0.402	367205	245508	235951	349260	62076
Chr05	p41	126	10000	1260000	4.942	1686	0.169	698	0.07	0.616	0.384	392802	213387	246920	344619	62272
Chr05	p42	126	10000	1260000	4.967	1937	0.194	821	0.082	0.603	0.397	350116	239072	236496	371737	62579
Chr05	p43	126	10000	1260000	4.763	1508	0.151	448	0.045	0.608	0.392	348794	227948	242939	380304	60015
Chr05	p44	126	10000	1260000	4.857	1444	0.144	410	0.041	0.604	0.396	372881	231731	242813	351375	61200
Chr05	p45	126	10000	1260000	4.764	1550	0.155	572	0.057	0.601	0.399	354750	234661	243852	366714	60023
Chr05	p46	126	10000	1260000	4.673	1563	0.156	533	0.053	0.621	0.379	378132	224074	230506	368414	58874
Chr05	p47	126	10000	1260000	4.944	1851	0.185	735	0.073	0.632	0.368	395184	230582	210410	361534	62290
Chr05	p48	126	10000	1260000	4.738	1905	0.191	717	0.072	0.604	0.396	345230	262525	213121	379427	59697
Chr05	p49	126	10000	1260000	4.79	1662	0.166	556	0.056	0.608	0.392	335921	239162	230850	393711	60356
Chr05	p5	126	10000	1260000	4.785	994	0.099	224	0.022	0.611	0.389	343987	241518	225163	389047	60285
Chr05	p50	126	10000	1260000	4.958	1841	0.184	733	0.073	0.621	0.379	359173	252488	200805	385062	62472
Chr05	p51	126	10000	1260000	4.802	2158	0.216	887	0.089	0.616	0.384	349412	250933	209506	389648	60501
Chr05	p52	126	10000	1260000	5.101	1954	0.195	800	0.08	0.606	0.394	363269	240205	230552	361707	64267
Chr05	p53	126	10000	1260000	4.777	1677	0.168	621	0.062	0.61	0.39	388209	233549	233878	344175	60189
Chr05	p54	126	10000	1260000	4.668	1740	0.174	660	0.066	0.608	0.392	338655	245668	225095	391767	58815
Chr05	p55	126	10000	1260000	5.037	1625	0.163	545	0.054	0.627	0.373	368519	226429	219218	382366	63468
Chr05	p56	126	10000	1260000	4.918	1712	0.171	606	0.061	0.615	0.385	391153	221193	239506	346177	61971
Chr05	p57	126	10000	1260000	4.613	1592	0.159	502	0.05	0.59	0.41	341705	280240	212828	367109	58118
Chr05	p58	126	10000	1260000	4.605	1190	0.119	298	0.03	0.614	0.386	371890	240291	223130	366668	58021
Chr05	p59	126	10000	1260000	4.678	1493	0.149	540	0.054	0.597	0.403	357990	236856	247638	358572	58944
Chr05	p6	126	10000	1260000	4.77	1007	0.101	196	0.02	0.603	0.397	349948	217023	258860	374072	60097
Chr05	p60	126	10000	1260000	4.741	1829	0.183	649	0.065	0.587	0.413	352781	243936	251557	351984	59742
Chr05	p61	126	10000	1260000	4.716	1352	0.135	378	0.038	0.594	0.406	407427	245662	241395	306097	59419
Chr05	p62	126	10000	1260000	5.092	1887	0.189	675	0.068	0.61	0.39	359722	250730	215158	370226	64164
Chr05	p63	126	10000	1260000	4.777	1476	0.148	507	0.051	0.587	0.413	365292	279696	215901	338918	60193
Chr05	p64	126	10000	1260000	4.895	1505	0.15	454	0.045	0.624	0.376	388858	218378	232739	358346	61679
Chr05	p65	126	10000	1260000	4.538	1527	0.153	517	0.052	0.611	0.389	333781	253709	213768	401560	57182
Chr05	p66	126	10000	1260000	4.627	1452	0.145	509	0.051	0.612	0.388	364727	233039	233244	370688	58302
Chr05	p67	126	10000	1260000	4.762	1658	0.166	617	0.062	0.599	0.401	341031	227997	252597	378374	60001
Chr05	p68	126	10000	1260000	4.917	1785	0.178	722	0.072	0.598	0.402	333887	253639	227411	383108	61955
Chr05	p69	126	10000	1260000	4.502	1516	0.152	477	0.048	0.608	0.392	384984	250626	221295	346366	56729
Chr05	p7	126	10000	1260000	4.865	1001	0.1	202	0.02	0.595	0.405	372850	258951	226969	339928	61302
Chr05	p70	126	10000	1260000	4.807	1333	0.133	362	0.036	0.619	0.381	396233	240554	216528	346116	60569
Chr05	p71	126	10000	1260000	4.926	1706	0.171	602	0.06	0.592	0.408	346782	272838	216176	362133	62071
Chr05	p72	126	10000	1260000	4.702	1456	0.146	443	0.044	0.599	0.401	363023	273364	207875	356493	59245
Chr05	p73	126	10000	1260000	4.81	1310	0.131	341	0.034	0.588	0.412	365719	251349	242534	339787	60611
Chr05	p74	126	10000	1260000	4.712	1625	0.163	501	0.05	0.627	0.373	368130	229474	217932	385092	59372
Chr05	p75	126	10000	1260000	4.854	1559	0.156	577	0.058	0.616	0.384	381759	195746	264368	356964	61163
Chr05	p76	126	10000	1260000	4.696	1478	0.148	504	0.05	0.61	0.39	402701	237330	231069	329732	59168
Chr05	p77	126	10000	1260000	4.447	1713	0.171	678	0.068	0.608	0.392	353672	248725	223682	377892	56029
Chr05	p78	126	10000	1260000	4.639	1657	0.166	595	0.059	0.605	0.395	376728	253974	220409	350438	58451
Chr05	p79	126	10000	1260000	4.732	1668	0.167	622	0.062	0.612	0.388	348775	237857	227999	385745	59624
Chr05	p8	126	10000	1260000	4.854	906	0.091	155	0.015	0.584	0.416	351498	250510	247749	349080	61163
Chr05	p80	126	10000	1260000	4.936	2049	0.205	738	0.074	0.617	0.383	399431	204469	254304	339608	62188
Chr05	p81	126	10000	1260000	4.82	1562	0.156	549	0.055	0.605	0.395	361445	227872	245369	364585	60729
Chr05	p82	126	10000	1260000	4.843	1530	0.153	480	0.048	0.631	0.369	368033	225633	216651	388655	61028
Chr05	p83	126	10000	1260000	5.024	1819	0.182	636	0.064	0.601	0.399	374517	230189	247579	344408	63307
Chr05	p84	126	10000	1260000	4.88	1837	0.184	797	0.08	0.608	0.392	344280	220782	248550	384898	61490
Chr05	p85	126	10000	1260000	5.102	1633	0.163	556	0.056	0.612	0.388	360585	250050	213814	371271	64280
Chr05	p86	126	10000	1260000	4.825	1583	0.158	528	0.053	0.604	0.396	381890	233301	241005	343007	60797
Chr05	p87	126	10000	1260000	4.823	1720	0.172	637	0.064	0.613	0.387	346821	224102	239497	388805	60775
Chr05	p88	126	10000	1260000	4.923	1751	0.175	590	0.059	0.608	0.392	347873	218837	250114	381147	62029
Chr05	p89	126	10000	1260000	4.991	2046	0.205	831	0.083	0.597	0.403	358332	256690	225535	356557	62886
Chr05	p9	126	10000	1260000	4.752	1039	0.104	168	0.017	0.605	0.395	366742	245175	229397	358812	59874
Chr05	p90	126	10000	1260000	4.759	1574	0.157	509	0.051	0.606	0.394	395497	223424	249647	331465	59967
Chr05	p91	126	10000	1260000	4.723	1624	0.162	568	0.057	0.61	0.39	339202	223418	244999	392867	59514
Chr05	p92	126	10000	1260000	4.822	1935	0.194	707	0.071	0.607	0.393	371416	222870	249084	355875	60755
Chr05	p93	126	10000	1260000	4.795	1645	0.165	576	0.058	0.625	0.375	381708	234717	215091	368070	60414
Chr05	p94	126	10000	1260000	5.047	1457	0.146	434	0.043	0.623	0.377	353104	228741	222323	392242	63590
Chr05	p95	126	10000	1260000	4.87	1455	0.145	465	0.046	0.612	0.388	363279	218418	246884	370052	61367
Chr05	p96	126	10000	1260000	4.556	1536	0.154	524	0.052	0.593	0.407	334232	237746	251211	379407	57404
Chr05	p97	126	10000	1260000	4.852	1621	0.162	560	0.056	0.607	0.393	372425	230136	240573	355731	61135
Chr05	p98	126	10000	1260000	4.602	1705	0.171	571	0.057	0.593	0.407	361863	217954	271019	351175	57989
Chr05	p99	126	10000	1260000	4.746	1833	0.183	621	0.062	0.616	0.384	372703	236521	224729	366247	59800
Chr06	p1	126	10000	1260000	4.732	1134	0.113	256	0.026	0.6	0.4	385571	249999	229657	335155	59618
Chr06	p10	126	10000	1260000	4.803	1111	0.111	248	0.025	0.602	0.398	353669	256669	220390	368759	60513
Chr06	p100	126	10000	1260000	4.97	1092	0.109	222	0.022	0.597	0.403	350868	237464	245550	363497	62621
Chr06	p101	126	10000	1260000	4.799	1057	0.106	206	0.021	0.597	0.403	353047	239114	244362	363014	60463
Chr06	p102	126	10000	1260000	4.697	1083	0.108	230	0.023	0.608	0.392	382869	222118	248419	347408	59186
Chr06	p103	126	10000	1260000	4.837	987	0.099	172	0.017	0.595	0.405	376631	245848	239668	336903	60950
Chr06	p104	126	10000	1260000	4.887	1015	0.102	202	0.02	0.598	0.402	371074	229651	251816	345881	61578
Chr06	p105	126	10000	1260000	4.785	1062	0.106	209	0.021	0.592	0.408	342717	236762	252351	367876	60294
Chr06	p106	126	10000	1260000	4.941	970	0.097	190	0.019	0.604	0.396	365182	245356	228764	358436	62262
Chr06	p107	126	10000	1260000	4.717	1029	0.103	177	0.018	0.603	0.397	353142	245748	230881	370790	59439
Chr06	p108	126	10000	1260000	4.787	1238	0.124	290	0.029	0.599	0.401	363434	243487	237062	355700	60317
Chr06	p109	126	10000	1260000	4.448	977	0.098	187	0.019	0.589	0.411	349003	259130	235533	360285	56049
Chr06	p11	126	10000	1260000	4.711	1091	0.109	244	0.024	0.61	0.39	344869	212433	255295	388046	59357
Chr06	p110	126	6804	857304	4.206	824	0.121	228	0.034	0.596	0.404	232566	164231	167291	257158	36058
Chr06	p12	126	10000	1260000	4.815	951	0.095	152	0.015	0.607	0.393	341269	238213	232479	387365	60674
Chr06	p13	126	10000	1260000	4.853	1132	0.113	219	0.022	0.603	0.397	362327	261295	214459	360773	61146
Chr06	p14	126	10000	1260000	4.617	1125	0.113	248	0.025	0.597	0.403	319264	237782	246995	397790	58169
Chr06	p15	126	10000	1260000	4.712	1287	0.129	317	0.032	0.591	0.409	379346	225735	264607	330942	59370
Chr06	p16	126	10000	1260000	4.871	1007	0.101	203	0.02	0.605	0.395	381148	230808	242190	344482	61372
Chr06	p17	126	10000	1260000	4.682	1177	0.118	313	0.031	0.605	0.395	362675	229273	245063	363991	58998
Chr06	p18	126	10000	1260000	4.91	1318	0.132	370	0.037	0.597	0.403	354136	249121	233672	361202	61869
Chr06	p19	126	10000	1260000	4.828	1602	0.16	609	0.061	0.615	0.385	394471	206664	254537	343492	60836
Chr06	p2	126	10000	1260000	4.883	1061	0.106	198	0.02	0.584	0.416	341424	263927	235164	357961	61524
Chr06	p20	126	10000	1260000	4.804	1228	0.123	329	0.033	0.606	0.394	355613	231259	241287	371309	60532
Chr06	p21	126	10000	1260000	4.704	1582	0.158	502	0.05	0.614	0.386	371463	245858	217871	365538	59270
Chr06	p22	126	10000	1260000	4.696	1193	0.119	276	0.028	0.599	0.401	386906	261180	220781	331959	59174
Chr06	p23	126	10000	1260000	4.778	1488	0.149	430	0.043	0.614	0.386	338375	245552	217852	398019	60202
Chr06	p24	126	10000	1260000	4.613	1546	0.155	517	0.052	0.602	0.398	371725	228337	250611	351204	58123
Chr06	p25	126	10000	1260000	4.81	1917	0.192	806	0.081	0.598	0.402	371446	215456	266197	346297	60604
Chr06	p26	126	10000	1260000	4.297	1606	0.161	577	0.058	0.589	0.411	391421	262224	233894	318316	54145
Chr06	p27	126	10000	1260000	4.871	1485	0.148	536	0.054	0.618	0.382	366223	235254	221948	375206	61369
Chr06	p28	126	10000	1260000	4.67	1230	0.123	357	0.036	0.608	0.392	326706	229342	241015	404097	58840
Chr06	p29	126	10000	1260000	4.519	1536	0.154	488	0.049	0.593	0.407	378275	250167	239727	334896	56935
Chr06	p3	126	10000	1260000	4.925	1028	0.103	206	0.021	0.589	0.411	358144	255046	237029	347720	62061
Chr06	p30	126	10000	1260000	4.856	1680	0.168	651	0.065	0.622	0.378	341221	235910	217676	404011	61182
Chr06	p31	126	10000	1260000	4.965	1762	0.176	668	0.067	0.596	0.404	349642	242243	241390	364166	62559
Chr06	p32	126	10000	1260000	4.966	1055	0.105	239	0.024	0.614	0.386	351952	206545	255963	382968	62572
Chr06	p33	126	10000	1260000	4.687	1479	0.148	534	0.053	0.588	0.412	339185	268001	226668	367094	59052
Chr06	p34	126	10000	1260000	4.831	1770	0.177	698	0.07	0.608	0.392	378658	226420	243178	350873	60871
Chr06	p35	126	10000	1260000	4.6	1535	0.153	589	0.059	0.588	0.412	310999	276118	219030	395891	57962
Chr06	p36	126	10000	1260000	4.716	1390	0.139	432	0.043	0.621	0.379	379523	210787	243625	366640	59425
Chr06	p37	126	10000	1260000	4.705	2055	0.205	830	0.083	0.599	0.401	394029	200520	281383	324785	59283
Chr06	p38	126	10000	1260000	4.897	1930	0.193	831	0.083	0.622	0.378	373312	224429	228207	372344	61708
Chr06	p39	126	10000	1260000	4.944	1948	0.195	796	0.08	0.622	0.378	361216	210176	242371	383937	62300
Chr06	p4	126	10000	1260000	4.709	1005	0.101	177	0.018	0.597	0.403	353993	235811	247843	363018	59335
Chr06	p40	126	10000	1260000	4.951	1533	0.153	517	0.052	0.617	0.383	374875	244849	213994	363896	62386
Chr06	p41	126	10000	1260000	4.957	1641	0.164	624	0.062	0.615	0.385	374762	229363	231076	362341	62458
Chr06	p42	126	10000	1260000	4.815	1535	0.153	564	0.056	0.591	0.409	349024	247466	242564	360273	60673
Chr06	p43	126	10000	1260000	5.068	1802	0.18	664	0.066	0.613	0.387	363292	221462	241082	370312	63852
Chr06	p44	126	10000	1260000	4.825	1562	0.156	540	0.054	0.604	0.396	350465	241944	233056	373742	60793
Chr06	p45	126	10000	1260000	4.672	1744	0.174	663	0.066	0.615	0.385	361158	231342	231383	377255	58862
Chr06	p46	126	10000	1260000	4.65	1345	0.135	452	0.045	0.61	0.39	358698	250828	217601	374288	58585
Chr06	p47	126	10000	1260000	4.563	1587	0.159	524	0.052	0.598	0.402	345749	259962	223483	373312	57494
Chr06	p48	126	10000	1260000	4.988	1462	0.146	471	0.047	0.621	0.379	404085	240801	212620	339643	62851
Chr06	p49	126	10000	1260000	4.792	1831	0.183	697	0.07	0.614	0.386	345202	226513	236441	391466	60378
Chr06	p5	126	10000	1260000	4.842	1016	0.102	179	0.018	0.585	0.415	351906	261457	236266	349362	61009
Chr06	p50	126	10000	1260000	4.603	1411	0.141	472	0.047	0.615	0.385	387562	236274	226369	351800	57995
Chr06	p51	126	10000	1260000	4.948	1721	0.172	624	0.062	0.596	0.404	332462	237616	246444	381130	62348
Chr06	p52	126	10000	1260000	4.886	1544	0.154	572	0.057	0.616	0.384	374467	225979	234016	363969	61569
Chr06	p53	126	10000	1260000	4.885	1524	0.152	532	0.053	0.62	0.38	390997	229085	226776	351593	61549
Chr06	p54	126	10000	1260000	4.873	1700	0.17	601	0.06	0.618	0.382	367607	205167	252214	373610	61402
Chr06	p55	126	10000	1260000	5.04	1961	0.196	860	0.086	0.618	0.382	369756	233850	223057	369831	63506
Chr06	p56	126	10000	1260000	4.697	1942	0.194	796	0.08	0.61	0.39	380206	236653	231706	352256	59179
Chr06	p57	126	10000	1260000	5.033	1708	0.171	586	0.059	0.614	0.386	345750	260577	201487	388771	63415
Chr06	p58	126	10000	1260000	4.958	2037	0.204	805	0.081	0.602	0.398	351030	256324	220436	369739	62471
Chr06	p59	126	10000	1260000	4.985	1986	0.199	809	0.081	0.603	0.397	359157	226718	248344	362970	62811
Chr06	p6	126	10000	1260000	4.951	1096	0.11	214	0.021	0.61	0.39	338994	241378	225656	391585	62387
Chr06	p60	126	10000	1260000	4.709	1636	0.164	595	0.059	0.6	0.4	362188	253129	226975	358379	59329
Chr06	p61	126	10000	1260000	5.216	1717	0.172	585	0.059	0.611	0.389	372078	231091	233082	358024	65725
Chr06	p62	126	10000	1260000	5.252	1843	0.184	654	0.065	0.616	0.384	368554	213495	244992	366786	66173
Chr06	p63	126	10000	1260000	4.386	1753	0.175	579	0.058	0.604	0.396	379350	221792	255253	348342	55263
Chr06	p64	126	10000	1260000	4.74	1564	0.156	421	0.042	0.588	0.412	340792	258024	237021	364444	59719
Chr06	p65	126	10000	1260000	5.045	1675	0.168	595	0.059	0.594	0.406	350992	263569	221907	359970	63562
Chr06	p66	126	10000	1260000	4.885	1658	0.166	569	0.057	0.592	0.408	361272	230335	258630	348218	61545
Chr06	p67	126	10000	1260000	5.096	1631	0.163	567	0.057	0.601	0.399	362949	218045	259044	355752	64210
Chr06	p68	126	10000	1260000	5.265	1736	0.174	673	0.067	0.616	0.384	371573	236069	222706	363310	66342
Chr06	p69	126	10000	1260000	4.82	1950	0.195	822	0.082	0.601	0.399	371059	236113	242845	349247	60736
Chr06	p7	126	10000	1260000	4.722	1078	0.108	220	0.022	0.59	0.41	364048	226857	264779	344821	59495
Chr06	p70	126	10000	1260000	4.909	1668	0.167	619	0.062	0.6	0.4	381703	255201	224607	336634	61855
Chr06	p71	126	10000	1260000	5.008	2046	0.205	806	0.081	0.616	0.384	383520	211072	248554	353757	63097
Chr06	p72	126	10000	1260000	4.684	1617	0.162	499	0.05	0.598	0.402	353693	225944	256648	364693	59022
Chr06	p73	126	10000	1260000	4.931	1639	0.164	597	0.06	0.602	0.398	359976	240426	236864	360603	62131
Chr06	p74	126	10000	1260000	5.065	1858	0.186	729	0.073	0.601	0.399	343224	228968	248742	375248	63818
Chr06	p75	126	10000	1260000	5.299	1761	0.176	660	0.066	0.61	0.39	363740	247392	218090	364012	66766
Chr06	p76	126	10000	1260000	4.937	1884	0.188	768	0.077	0.626	0.374	389914	235216	212184	360484	62202
Chr06	p77	126	10000	1260000	4.977	1938	0.194	748	0.075	0.61	0.39	329388	247169	219983	400753	62707
Chr06	p78	126	10000	1260000	4.855	1846	0.185	766	0.077	0.589	0.411	362753	240259	252145	343674	61169
Chr06	p79	126	10000	1260000	4.895	1731	0.173	707	0.071	0.612	0.388	385968	235626	229072	347659	61675
Chr06	p8	126	10000	1260000	4.667	1287	0.129	334	0.033	0.597	0.403	372080	215640	267859	345612	58809
Chr06	p80	126	10000	1260000	4.621	1157	0.116	323	0.032	0.59	0.41	330926	242043	251272	377530	58229
Chr06	p81	126	10000	1260000	4.512	1700	0.17	553	0.055	0.614	0.386	376232	230426	233846	362641	56855
Chr06	p82	126	10000	1260000	4.982	1614	0.161	563	0.056	0.618	0.382	375525	229456	227906	364335	62778
Chr06	p83	126	10000	1260000	4.948	1714	0.171	652	0.065	0.608	0.392	357433	220098	248664	371463	62342
Chr06	p84	126	10000	1260000	4.849	2025	0.203	784	0.078	0.6	0.4	339662	248078	230900	380262	61098
Chr06	p85	126	10000	1260000	4.661	1577	0.158	583	0.058	0.598	0.402	367933	251001	231472	350866	58728
Chr06	p86	126	10000	1260000	4.979	1551	0.155	509	0.051	0.6	0.4	355729	248419	230885	362233	62734
Chr06	p87	126	10000	1260000	4.686	1358	0.136	443	0.044	0.599	0.401	336994	254065	227796	382103	59042
Chr06	p88	126	10000	1260000	4.562	1153	0.115	289	0.029	0.604	0.396	373550	236024	240224	352727	57475
Chr06	p89	126	10000	1260000	4.708	1444	0.144	533	0.053	0.609	0.391	362456	223000	246988	368237	59319
Chr06	p9	126	10000	1260000	4.791	1176	0.118	212	0.021	0.583	0.417	354523	217003	283089	345022	60363
Chr06	p90	126	10000	1260000	4.537	1240	0.124	332	0.033	0.6	0.4	351353	246141	234779	370562	57165
Chr06	p91	126	10000	1260000	4.907	1269	0.127	343	0.034	0.591	0.409	354734	260359	229504	353571	61832
Chr06	p92	126	10000	1260000	4.581	1453	0.145	468	0.047	0.594	0.406	360961	243356	244642	353321	57720
Chr06	p93	126	10000	1260000	4.714	972	0.097	186	0.019	0.596	0.404	340226	243656	241505	375215	59398
Chr06	p94	126	10000	1260000	4.568	1210	0.121	308	0.031	0.605	0.395	355271	253572	221442	372162	57553
Chr06	p95	126	10000	1260000	4.838	1251	0.125	342	0.034	0.594	0.406	339875	240988	245299	372882	60956
Chr06	p96	126	10000	1260000	4.904	1052	0.105	174	0.017	0.598	0.402	352058	242614	238879	364653	61796
Chr06	p97	126	10000	1260000	4.712	1240	0.124	288	0.029	0.6	0.4	369959	230020	250143	350511	59367
Chr06	p98	126	10000	1260000	4.882	1045	0.104	219	0.022	0.616	0.384	364854	232749	227980	372898	61519
Chr06	p99	126	10000	1260000	4.882	1125	0.113	239	0.024	0.622	0.378	364139	241878	211558	380914	61511
Chr07	p1	126	10000	1260000	4.705	1310	0.131	331	0.033	0.602	0.398	370873	221258	256251	352332	59286
Chr07	p10	126	10000	1260000	4.812	1050	0.105	230	0.023	0.589	0.411	341756	242057	250918	364640	60629
Chr07	p100	126	10000	1260000	4.76	1144	0.114	242	0.024	0.584	0.416	392697	243916	255151	308260	59976
Chr07	p101	126	10000	1260000	4.737	1121	0.112	256	0.026	0.599	0.401	356479	222211	258790	362837	59683
Chr07	p102	126	10000	1260000	4.798	1037	0.104	204	0.02	0.591	0.409	333336	259131	231981	375098	60454
Chr07	p103	126	10000	1260000	4.759	1142	0.114	296	0.03	0.591	0.409	347088	226627	264276	362046	59963
Chr07	p104	126	10000	1260000	4.811	1275	0.128	356	0.036	0.595	0.405	373529	257307	228369	340174	60621
Chr07	p105	126	10000	1260000	4.818	1031	0.103	220	0.022	0.604	0.396	374744	227187	247612	349756	60701
Chr07	p106	126	10000	1260000	4.761	1002	0.1	209	0.021	0.61	0.39	365171	235512	232214	367110	59993
Chr07	p107	126	10000	1260000	4.613	1047	0.105	213	0.021	0.607	0.393	351112	256610	215436	378716	58126
Chr07	p108	126	10000	1260000	4.926	962	0.096	194	0.019	0.61	0.39	361138	223286	243937	369573	62066
Chr07	p109	126	10000	1260000	4.73	1045	0.104	215	0.021	0.594	0.406	377428	246852	239774	336349	59597
Chr07	p11	126	10000	1260000	4.804	1087	0.109	243	0.024	0.586	0.414	356544	251052	245581	346295	60528
Chr07	p110	126	10000	1260000	4.966	1063	0.106	196	0.02	0.602	0.398	371282	245345	230608	350196	62569
Chr07	p111	126	10000	1260000	4.755	1076	0.108	222	0.022	0.598	0.402	381253	249985	232494	336356	59912
Chr07	p112	126	10000	1260000	4.793	1078	0.108	204	0.02	0.594	0.406	346921	235579	251714	365400	60386
Chr07	p113	126	10000	1260000	4.84	1053	0.105	194	0.019	0.588	0.412	336088	234937	259086	368908	60981
Chr07	p114	126	10000	1260000	4.888	1116	0.112	230	0.023	0.592	0.408	355936	233354	255558	353569	61583
Chr07	p115	126	10000	1260000	4.878	1117	0.112	229	0.023	0.593	0.407	382953	262247	224986	328354	61460
Chr07	p116	126	10000	1260000	4.859	1098	0.11	214	0.021	0.601	0.399	360088	261680	216613	360399	61220
Chr07	p117	126	9629	1213254	4.611	1111	0.115	258	0.027	0.602	0.398	324171	232834	227635	372675	55939
Chr07	p12	126	10000	1260000	4.778	1264	0.126	346	0.035	0.598	0.402	369103	250127	231858	348712	60200
Chr07	p13	126	10000	1260000	4.89	1339	0.134	376	0.038	0.604	0.396	365292	248070	226681	358344	61613
Chr07	p14	126	10000	1260000	4.768	1435	0.143	412	0.041	0.6	0.4	360752	242413	237034	359721	60080
Chr07	p15	126	10000	1260000	4.97	1504	0.15	546	0.055	0.599	0.401	384150	237451	242707	333071	62621
Chr07	p16	126	10000	1260000	4.721	1390	0.139	413	0.041	0.61	0.39	381040	239354	228772	351348	59486
Chr07	p17	126	10000	1260000	4.709	1522	0.152	499	0.05	0.607	0.393	372160	255739	215772	356996	59333
Chr07	p18	126	10000	1260000	4.558	1154	0.115	255	0.025	0.598	0.402	389885	271427	211758	329497	57433
Chr07	p19	126	10000	1260000	4.794	1206	0.121	362	0.036	0.601	0.399	361103	241360	237030	360105	60402
Chr07	p2	126	10000	1260000	4.61	1172	0.117	260	0.026	0.6	0.4	345895	246878	234085	375053	58089
Chr07	p20	126	10000	1260000	4.595	1480	0.148	483	0.048	0.6	0.4	371455	224480	256621	349552	57892
Chr07	p21	126	10000	1260000	4.951	1593	0.159	545	0.054	0.604	0.396	367930	252238	221433	356012	62387
Chr07	p22	126	10000	1260000	4.771	1650	0.165	624	0.062	0.617	0.383	393114	222589	236673	347513	60111
Chr07	p23	126	10000	1260000	4.811	1766	0.177	708	0.071	0.609	0.391	379367	242960	226420	350629	60624
Chr07	p24	126	10000	1260000	4.513	1775	0.177	590	0.059	0.599	0.401	389713	211500	270725	331202	56860
Chr07	p25	126	10000	1260000	4.769	1379	0.138	451	0.045	0.619	0.381	380559	241334	215338	362676	60093
Chr07	p26	126	10000	1260000	4.776	1647	0.165	593	0.059	0.624	0.376	376387	242053	208550	372828	60182
Chr07	p27	126	10000	1260000	4.961	1614	0.161	585	0.059	0.63	0.37	399622	222720	220781	354373	62504
Chr07	p28	126	10000	1260000	4.617	1517	0.152	542	0.054	0.61	0.39	345830	249212	218907	387871	58180
Chr07	p29	126	10000	1260000	4.871	1979	0.198	727	0.073	0.616	0.384	364680	236463	223877	373611	61369
Chr07	p3	126	10000	1260000	4.678	1221	0.122	303	0.03	0.598	0.402	387629	229073	253489	330863	58946
Chr07	p30	126	10000	1260000	4.658	1781	0.178	679	0.068	0.608	0.392	354938	244615	225862	375892	58693
Chr07	p31	126	10000	1260000	4.955	2058	0.206	792	0.079	0.599	0.401	345641	236803	243676	371447	62433
Chr07	p32	126	10000	1260000	4.675	1799	0.18	685	0.069	0.602	0.398	350761	274003	204148	372178	58910
Chr07	p33	126	10000	1260000	4.916	1864	0.186	673	0.067	0.626	0.374	386762	212852	234954	363492	61940
Chr07	p34	126	10000	1260000	4.913	1691	0.169	560	0.056	0.613	0.387	352554	232002	231568	381972	61904
Chr07	p35	126	10000	1260000	4.807	1616	0.162	555	0.056	0.618	0.382	356075	210117	247916	385328	60564
Chr07	p36	126	10000	1260000	5.171	1909	0.191	759	0.076	0.61	0.39	355166	249855	216185	373636	65158
Chr07	p37	126	10000	1260000	5.047	1962	0.196	689	0.069	0.627	0.373	349011	230543	215468	401386	63592
Chr07	p38	126	10000	1260000	4.763	1800	0.18	733	0.073	0.618	0.382	377444	247439	210827	364278	60012
Chr07	p39	126	10000	1260000	4.972	2021	0.202	848	0.085	0.612	0.388	370111	226743	237371	363124	62651
Chr07	p4	126	10000	1260000	4.744	1190	0.119	261	0.026	0.614	0.386	373963	224887	237996	363385	59769
Chr07	p40	126	10000	1260000	4.938	1621	0.162	568	0.057	0.597	0.403	359151	238207	243922	356501	62219
Chr07	p41	126	10000	1260000	4.739	1893	0.189	769	0.077	0.606	0.394	364921	253490	219690	362187	59712
Chr07	p42	126	10000	1260000	5.103	1964	0.196	871	0.087	0.601	0.399	360181	228915	248000	358600	64304
Chr07	p43	126	10000	1260000	4.739	1768	0.177	717	0.072	0.598	0.402	364545	256182	226919	352648	59706
Chr07	p44	126	10000	1260000	4.975	1744	0.174	708	0.071	0.613	0.387	353774	233319	230164	380060	62683
Chr07	p45	126	10000	1260000	4.741	1769	0.177	682	0.068	0.601	0.399	381413	248332	230730	339785	59740
Chr07	p46	126	10000	1260000	4.708	1715	0.172	623	0.062	0.618	0.382	359696	241411	217487	382087	59319
Chr07	p47	126	10000	1260000	4.656	1854	0.185	654	0.065	0.613	0.387	366100	217213	247748	370269	58670
Chr07	p48	126	10000	1260000	4.886	1841	0.184	746	0.075	0.593	0.407	367276	216868	271359	342928	61569
Chr07	p49	126	10000	1260000	5.127	1677	0.168	603	0.06	0.619	0.381	364550	237508	217616	375720	64606
Chr07	p5	126	10000	1260000	4.788	1286	0.129	371	0.037	0.595	0.405	348797	237743	247917	365211	60332
Chr07	p50	126	10000	1260000	5.035	1881	0.188	772	0.077	0.615	0.385	375423	233804	226806	360522	63445
Chr07	p51	126	10000	1260000	4.944	1691	0.169	614	0.061	0.607	0.393	375488	206448	263640	352127	62297
Chr07	p52	126	10000	1260000	5.019	1735	0.173	705	0.07	0.613	0.387	374127	233557	229416	359661	63239
Chr07	p53	126	10000	1260000	5.365	2085	0.208	900	0.09	0.611	0.389	336603	253764	210448	391580	67605
Chr07	p54	126	10000	1260000	5.116	2198	0.22	895	0.089	0.612	0.388	347525	244426	219603	383980	64466
Chr07	p55	126	10000	1260000	5.008	1807	0.181	660	0.066	0.607	0.393	352035	254492	215632	374736	63105
Chr07	p56	126	10000	1260000	5.098	1824	0.182	770	0.077	0.61	0.39	345377	235110	231201	384083	64229
Chr07	p57	126	10000	1260000	5.117	2067	0.207	909	0.091	0.603	0.397	370039	229263	245517	350706	64475
Chr07	p58	126	10000	1260000	4.887	1815	0.181	745	0.074	0.599	0.401	359863	249777	230164	358622	61574
Chr07	p59	126	10000	1260000	4.705	2086	0.209	841	0.084	0.61	0.39	375243	209061	259351	357068	59277
Chr07	p6	126	10000	1260000	4.714	954	0.095	158	0.016	0.591	0.409	355106	247149	243395	354951	59399
Chr07	p60	126	10000	1260000	5.02	1497	0.15	543	0.054	0.621	0.379	369937	236951	216254	373611	63247
Chr07	p61	126	10000	1260000	4.947	1618	0.162	673	0.067	0.594	0.406	370522	237361	249425	340364	62328
Chr07	p62	126	10000	1260000	4.828	2068	0.207	834	0.083	0.603	0.397	380684	233271	243239	341978	60828
Chr07	p63	126	10000	1260000	4.935	1863	0.186	775	0.077	0.606	0.394	349984	249049	222845	375936	62186
Chr07	p64	126	10000	1260000	5.237	1700	0.17	642	0.064	0.61	0.39	356684	249235	216430	371659	65992
Chr07	p65	126	10000	1260000	5.158	1665	0.167	604	0.06	0.616	0.384	366258	235328	223422	370006	64986
Chr07	p66	126	10000	1260000	5.005	1428	0.143	458	0.046	0.607	0.393	389535	234955	234943	337501	63066
Chr07	p67	126	10000	1260000	4.905	1936	0.194	689	0.069	0.616	0.384	373477	234228	225577	364913	61805
Chr07	p68	126	10000	1260000	4.998	1889	0.189	726	0.073	0.595	0.405	354469	221976	262057	358526	62972
Chr07	p69	126	10000	1260000	5.006	1774	0.177	715	0.071	0.606	0.394	337757	254616	216632	387918	63077
Chr07	p7	126	10000	1260000	4.772	1260	0.126	308	0.031	0.6	0.4	355397	248837	230815	364830	60121
Chr07	p70	126	10000	1260000	4.666	1907	0.191	775	0.077	0.6	0.4	363453	216745	263598	357413	58791
Chr07	p71	126	10000	1260000	5.121	1708	0.171	603	0.06	0.624	0.376	401685	233545	215455	344785	64530
Chr07	p72	126	10000	1260000	4.961	1532	0.153	530	0.053	0.623	0.377	388081	225619	225593	358196	62511
Chr07	p73	126	10000	1260000	4.877	1523	0.152	521	0.052	0.599	0.401	364587	246400	234356	353206	61451
Chr07	p74	126	10000	1260000	4.596	1436	0.144	405	0.041	0.614	0.386	354496	225447	238723	383425	57909
Chr07	p75	126	10000	1260000	4.837	1640	0.164	635	0.064	0.634	0.366	382192	205980	233180	377707	60941
Chr07	p76	126	10000	1260000	4.833	2019	0.202	773	0.077	0.619	0.381	369385	246243	210085	373388	60899
Chr07	p77	126	10000	1260000	4.635	1646	0.165	599	0.06	0.601	0.399	367639	213396	265526	355042	58397
Chr07	p78	126	10000	1260000	4.765	1564	0.156	600	0.06	0.609	0.391	344104	232095	236470	387290	60041
Chr07	p79	126	10000	1260000	4.75	1417	0.142	453	0.045	0.608	0.392	366484	211410	258718	363536	59852
Chr07	p8	126	10000	1260000	4.657	1097	0.11	297	0.03	0.605	0.395	337902	225996	248512	388910	58680
Chr07	p80	126	10000	1260000	4.9	2131	0.213	860	0.086	0.599	0.401	336350	266894	213278	381736	61742
Chr07	p81	126	10000	1260000	4.698	1800	0.18	613	0.061	0.61	0.39	346291	233114	235427	385974	59194
Chr07	p82	126	10000	1260000	4.879	1678	0.168	560	0.056	0.603	0.397	387162	219562	256173	335625	61478
Chr07	p83	126	10000	1260000	4.889	1992	0.199	735	0.073	0.603	0.397	375346	231012	244280	347763	61599
Chr07	p84	126	10000	1260000	4.732	1584	0.158	566	0.057	0.616	0.384	364635	221718	238964	375062	59621
Chr07	p85	126	10000	1260000	4.833	1631	0.163	541	0.054	0.601	0.399	380075	238518	240348	340160	60899
Chr07	p86	126	10000	1260000	4.766	1720	0.172	565	0.057	0.613	0.387	369212	224936	239151	366649	60052
Chr07	p87	126	10000	1260000	4.806	1724	0.172	593	0.059	0.602	0.398	369902	259996	217906	351643	60553
Chr07	p88	126	10000	1260000	4.683	1607	0.161	608	0.061	0.613	0.387	372052	245113	219476	364359	59000
Chr07	p89	126	10000	1260000	4.644	1933	0.193	778	0.078	0.593	0.407	370324	245678	243118	342363	58517
Chr07	p9	126	10000	1260000	4.825	1037	0.104	240	0.024	0.582	0.418	358896	245189	255523	339598	60794
Chr07	p90	126	10000	1260000	4.644	1388	0.139	426	0.043	0.617	0.383	377536	220422	239926	363604	58512
Chr07	p91	126	10000	1260000	4.83	1696	0.17	680	0.068	0.602	0.398	345786	242801	234128	376429	60856
Chr07	p92	126	10000	1260000	4.866	1850	0.185	715	0.071	0.609	0.391	354847	212368	255998	375481	61306
Chr07	p93	126	10000	1260000	4.952	1665	0.167	572	0.057	0.611	0.389	388962	203759	262053	342826	62400
Chr07	p94	126	10000	1260000	4.932	1570	0.157	482	0.048	0.592	0.408	332792	270427	218905	375736	62140
Chr07	p95	126	10000	1260000	4.736	1579	0.158	495	0.05	0.584	0.416	330488	262979	236380	370480	59673
Chr07	p96	126	10000	1260000	4.877	1679	0.168	544	0.054	0.611	0.389	362627	228507	238309	369104	61453
Chr07	p97	126	10000	1260000	4.61	1540	0.154	481	0.048	0.605	0.395	351924	243773	231434	374782	58087
Chr07	p98	126	10000	1260000	4.798	1349	0.135	360	0.036	0.613	0.387	341473	221049	243006	394015	60457
Chr07	p99	126	10000	1260000	4.802	1393	0.139	382	0.038	0.61	0.39	363703	224096	243527	368175	60499
Chr08	p1	126	10000	1260000	4.899	1576	0.158	529	0.053	0.613	0.387	368338	202299	261941	365700	61722
Chr08	p10	126	10000	1260000	4.637	1862	0.186	680	0.068	0.585	0.415	363423	226902	271198	340053	58424
Chr08	p100	126	10000	1260000	4.802	1240	0.124	320	0.032	0.606	0.394	367066	240992	231072	360360	60510
Chr08	p101	126	10000	1260000	4.897	1073	0.107	252	0.025	0.612	0.388	350002	230316	234925	383055	61702
Chr08	p102	126	10000	1260000	4.728	1031	0.103	216	0.022	0.599	0.401	375192	224972	256467	343792	59577
Chr08	p103	126	10000	1260000	4.761	1033	0.103	212	0.021	0.609	0.391	359363	239880	228867	371905	59985
Chr08	p104	126	10000	1260000	4.907	1028	0.103	217	0.022	0.593	0.407	362384	236639	251423	347730	61824
Chr08	p105	126	10000	1260000	4.729	1012	0.101	210	0.021	0.609	0.391	367968	231924	237389	363138	59581
Chr08	p106	126	10000	1260000	4.671	1093	0.109	241	0.024	0.594	0.406	339987	257050	230379	373734	58850
Chr08	p107	126	10000	1260000	4.931	1089	0.109	212	0.021	0.598	0.402	343533	227612	254395	372330	62130
Chr08	p108	126	10000	1260000	4.885	1114	0.111	230	0.023	0.616	0.384	372000	244486	215300	366664	61550
Chr08	p109	126	10000	1260000	4.847	1035	0.103	192	0.019	0.6	0.4	367109	246069	233106	352643	61073
Chr08	p11	126	10000	1260000	4.737	1518	0.152	498	0.05	0.6	0.4	378206	240890	238846	342376	59682
Chr08	p110	126	10000	1260000	4.856	1176	0.118	215	0.021	0.609	0.391	357987	226723	242290	371811	61189
Chr08	p111	126	10000	1260000	4.87	1072	0.107	203	0.02	0.59	0.41	352524	254216	236818	355079	61363
Chr08	p112	126	10000	1260000	4.838	963	0.096	168	0.017	0.602	0.398	348477	230507	247210	372851	60955
Chr08	p113	126	10000	1260000	4.967	1007	0.101	190	0.019	0.604	0.396	328543	243735	229740	395401	62581
Chr08	p114	126	10000	1260000	4.802	1097	0.11	181	0.018	0.606	0.394	382077	233079	239315	345018	60511
Chr08	p115	126	10000	1260000	4.955	1013	0.101	189	0.019	0.61	0.39	356781	229439	237803	373546	62431
Chr08	p116	126	10000	1260000	4.922	1080	0.108	209	0.021	0.59	0.41	365433	227613	263349	341585	62020
Chr08	p117	126	10000	1260000	4.925	979	0.098	183	0.018	0.595	0.405	344630	236154	248422	368739	62055
Chr08	p118	126	10000	1260000	4.816	1039	0.104	181	0.018	0.583	0.417	380038	235905	263927	319451	60679
Chr08	p119	126	10000	1260000	4.982	986	0.099	168	0.017	0.592	0.408	362659	233969	254921	345679	62772
Chr08	p12	126	10000	1260000	4.764	1484	0.148	524	0.052	0.615	0.385	395744	196270	265866	342097	60023
Chr08	p120	126	10000	1260000	4.878	989	0.099	183	0.018	0.594	0.406	347093	262207	224258	364975	61467
Chr08	p121	126	10000	1260000	4.718	1041	0.104	181	0.018	0.59	0.41	369861	232221	259421	339048	59449
Chr08	p122	126	7002	882252	4.673	841	0.12	183	0.026	0.595	0.405	237516	158955	181874	262677	41230
Chr08	p13	126	10000	1260000	4.642	1348	0.135	392	0.039	0.613	0.387	354359	237717	227695	381746	58483
Chr08	p14	126	10000	1260000	4.787	1910	0.191	696	0.07	0.612	0.388	365025	210845	254566	369242	60322
Chr08	p15	126	10000	1260000	4.601	1383	0.138	453	0.045	0.606	0.394	350373	263194	211015	377448	57970
Chr08	p16	126	10000	1260000	4.973	1849	0.185	718	0.072	0.623	0.377	390013	221448	229444	356437	62658
Chr08	p17	126	10000	1260000	4.478	1553	0.155	457	0.046	0.598	0.402	341352	265692	217802	378726	56428
Chr08	p18	126	10000	1260000	4.613	1447	0.145	424	0.042	0.612	0.388	373146	244601	221672	362451	58130
Chr08	p19	126	10000	1260000	4.877	1667	0.167	613	0.061	0.595	0.405	348324	244899	240057	365264	61456
Chr08	p2	126	10000	1260000	4.719	1404	0.14	406	0.041	0.607	0.393	371804	209584	261808	357345	59459
Chr08	p20	126	10000	1260000	5.006	1494	0.149	565	0.057	0.619	0.381	365649	233638	222543	375096	63074
Chr08	p21	126	10000	1260000	4.895	1381	0.138	452	0.045	0.607	0.393	372407	243889	227451	354572	61681
Chr08	p22	126	10000	1260000	4.806	1856	0.186	741	0.074	0.62	0.38	385650	222133	233177	358482	60558
Chr08	p23	126	10000	1260000	4.861	1401	0.14	492	0.049	0.612	0.388	356849	229665	235308	376927	61251
Chr08	p24	126	10000	1260000	4.798	1790	0.179	835	0.084	0.607	0.393	376109	242901	228327	352207	60456
Chr08	p25	126	10000	1260000	4.842	1879	0.188	737	0.074	0.601	0.399	337346	261042	216913	383693	61006
Chr08	p26	126	10000	1260000	4.553	2019	0.202	805	0.081	0.604	0.396	361656	249283	226631	365063	57367
Chr08	p27	126	10000	1260000	4.894	1827	0.183	770	0.077	0.614	0.386	345868	226363	236078	390024	61667
Chr08	p28	126	10000	1260000	4.854	1446	0.145	478	0.048	0.613	0.387	329039	236504	227734	405565	61158
Chr08	p29	126	10000	1260000	5.056	1971	0.197	694	0.069	0.574	0.426	384570	214258	295827	301634	63711
Chr08	p3	126	10000	1260000	4.708	1807	0.181	753	0.075	0.612	0.388	362249	246295	218746	373391	59319
Chr08	p30	126	10000	1260000	4.563	1773	0.177	578	0.058	0.595	0.405	345697	239420	246983	370404	57496
Chr08	p31	126	10000	1260000	4.804	1508	0.151	457	0.046	0.596	0.404	373494	258925	225242	341808	60531
Chr08	p32	126	10000	1260000	4.843	1822	0.182	789	0.079	0.608	0.392	375547	222814	247642	352973	61024
Chr08	p33	126	10000	1260000	4.818	1681	0.168	544	0.054	0.591	0.409	357031	242542	248047	351674	60706
Chr08	p34	126	10000	1260000	4.885	1895	0.19	819	0.082	0.607	0.393	382452	248096	223287	344612	61553
Chr08	p35	126	10000	1260000	4.864	1879	0.188	708	0.071	0.604	0.396	380100	232317	242328	343967	61288
Chr08	p36	126	10000	1260000	4.516	1756	0.176	591	0.059	0.593	0.407	342742	242064	247137	371161	56896
Chr08	p37	126	10000	1260000	4.817	1796	0.18	613	0.061	0.593	0.407	364743	245115	242539	346912	60691
Chr08	p38	126	10000	1260000	5.007	1819	0.182	719	0.072	0.628	0.372	381292	210773	234444	370408	63083
Chr08	p39	126	10000	1260000	4.95	1833	0.183	668	0.067	0.624	0.376	366289	219170	231012	381165	62364
Chr08	p4	126	10000	1260000	4.574	1852	0.185	736	0.074	0.598	0.402	323451	282350	200924	395643	57632
Chr08	p40	126	10000	1260000	4.889	1525	0.152	586	0.059	0.614	0.386	396008	221225	241685	339484	61598
Chr08	p41	126	10000	1260000	4.983	1404	0.14	491	0.049	0.621	0.379	372532	229600	224299	370788	62781
Chr08	p42	126	10000	1260000	5	1746	0.175	672	0.067	0.597	0.403	369602	247029	235733	344641	62995
Chr08	p43	126	10000	1260000	5.164	1844	0.184	719	0.072	0.614	0.386	371701	215276	245561	362397	65065
Chr08	p44	126	10000	1260000	4.79	1564	0.156	598	0.06	0.592	0.408	355588	228778	260623	354656	60355
Chr08	p45	126	10000	1260000	4.703	1783	0.178	746	0.075	0.613	0.387	337728	261541	202861	398613	59257
Chr08	p46	126	10000	1260000	5.074	2038	0.204	834	0.083	0.6	0.4	309466	264386	213665	408552	63931
Chr08	p47	126	10000	1260000	4.691	1685	0.169	617	0.062	0.587	0.413	353173	226680	268870	352165	59112
Chr08	p48	126	10000	1260000	5.044	1733	0.173	621	0.062	0.61	0.39	347562	218959	248178	381750	63551
Chr08	p49	126	10000	1260000	5.081	1803	0.18	722	0.072	0.611	0.389	364395	228930	236338	366317	64020
Chr08	p5	126	10000	1260000	4.536	2109	0.211	895	0.089	0.605	0.395	367751	248738	226383	359973	57155
Chr08	p50	126	10000	1260000	4.931	1923	0.192	745	0.074	0.608	0.392	365389	226155	243877	362454	62125
Chr08	p51	126	10000	1260000	4.869	1796	0.18	772	0.077	0.614	0.386	386294	196811	265730	349819	61346
Chr08	p52	126	10000	1260000	5.078	1921	0.192	762	0.076	0.611	0.389	343779	246897	218458	386886	63980
Chr08	p53	126	10000	1260000	4.975	1844	0.184	655	0.066	0.604	0.396	381155	206773	267255	342130	62687
Chr08	p54	126	10000	1260000	4.572	1710	0.171	670	0.067	0.618	0.382	378692	202115	257386	364197	57610
Chr08	p55	126	10000	1260000	4.928	1837	0.184	736	0.074	0.6	0.4	380632	272830	206240	338201	62097
Chr08	p56	126	10000	1260000	5.019	1873	0.187	730	0.073	0.611	0.389	375291	239630	225438	356403	63238
Chr08	p57	126	10000	1260000	4.92	2005	0.201	765	0.076	0.61	0.39	381519	221732	245393	349363	61993
Chr08	p58	126	10000	1260000	4.75	1521	0.152	495	0.05	0.596	0.404	370831	236212	248905	344206	59846
Chr08	p59	126	10000	1260000	5.055	1474	0.147	508	0.051	0.62	0.38	378480	227425	227299	363098	63698
Chr08	p6	126	10000	1260000	4.775	1434	0.143	466	0.047	0.593	0.407	379129	246006	242096	332601	60168
Chr08	p60	126	10000	1260000	4.804	1377	0.138	432	0.043	0.618	0.382	362514	214748	242828	379380	60530
Chr08	p61	126	10000	1260000	5.03	1988	0.199	771	0.077	0.601	0.399	366584	223722	253735	352580	63379
Chr08	p62	126	10000	1260000	5.222	1776	0.178	623	0.062	0.605	0.395	353664	236871	234862	368802	65801
Chr08	p63	126	10000	1260000	4.941	1802	0.18	661	0.066	0.608	0.392	320836	241142	228830	406941	62251
Chr08	p64	126	10000	1260000	4.537	1880	0.188	784	0.078	0.605	0.395	389362	207176	268251	338040	57171
Chr08	p65	126	10000	1260000	4.866	1703	0.17	587	0.059	0.608	0.392	403938	210272	259579	324894	61317
Chr08	p66	126	10000	1260000	4.829	1945	0.195	776	0.078	0.607	0.393	347555	224320	247189	380088	60848
Chr08	p67	126	10000	1260000	4.616	1546	0.155	508	0.051	0.604	0.396	350967	237425	238898	374551	58159
Chr08	p68	126	10000	1260000	4.809	1609	0.161	672	0.067	0.619	0.381	353285	213003	244176	388943	60593
Chr08	p69	126	10000	1260000	5.12	1662	0.166	671	0.067	0.614	0.386	385643	205354	255701	348794	64508
Chr08	p7	126	10000	1260000	4.868	1516	0.152	561	0.056	0.609	0.391	365254	235517	233688	364205	61336
Chr08	p70	126	10000	1260000	4.9	1699	0.17	606	0.061	0.605	0.395	366963	209961	262577	358764	61735
Chr08	p71	126	10000	1260000	4.825	1624	0.162	538	0.054	0.627	0.373	365840	245314	201700	386352	60794
Chr08	p72	126	10000	1260000	4.751	1690	0.169	637	0.064	0.612	0.388	378451	223220	242893	355571	59865
Chr08	p73	126	10000	1260000	4.863	1781	0.178	662	0.066	0.621	0.379	370337	241294	213185	373908	61276
Chr08	p74	126	10000	1260000	4.801	1854	0.185	691	0.069	0.619	0.381	365106	249914	207506	376987	60487
Chr08	p75	126	10000	1260000	4.669	1642	0.164	555	0.056	0.614	0.386	373317	238642	225378	363839	58824
Chr08	p76	126	10000	1260000	4.976	1566	0.157	528	0.053	0.625	0.375	378556	208235	240350	370156	62703
Chr08	p77	126	10000	1260000	4.687	1410	0.141	427	0.043	0.617	0.383	413217	236723	223341	327666	59053
Chr08	p78	126	10000	1260000	4.862	1684	0.168	712	0.071	0.632	0.368	391796	210768	230524	365650	61262
Chr08	p79	126	10000	1260000	4.853	1498	0.15	455	0.045	0.605	0.395	362472	230300	242651	363432	61145
Chr08	p8	126	10000	1260000	4.905	1629	0.163	555	0.056	0.606	0.394	348842	221981	250176	377201	61800
Chr08	p80	126	10000	1260000	4.893	1579	0.158	654	0.065	0.608	0.392	372337	235862	233353	356793	61655
Chr08	p81	126	10000	1260000	4.939	1873	0.187	663	0.066	0.616	0.384	372062	236882	222431	366388	62237
Chr08	p82	126	10000	1260000	5.093	1973	0.197	837	0.084	0.589	0.411	376174	240632	251026	327995	64173
Chr08	p83	126	10000	1260000	5.019	1851	0.185	721	0.072	0.606	0.394	356459	246919	224535	368850	63237
Chr08	p84	126	10000	1260000	4.987	1792	0.179	767	0.077	0.613	0.387	377831	221381	241677	356279	62832
Chr08	p85	126	10000	1260000	4.907	2101	0.21	887	0.089	0.605	0.395	367715	228274	245092	357096	61823
Chr08	p86	126	10000	1260000	4.731	1515	0.151	559	0.056	0.595	0.405	366466	236906	249202	347816	59610
Chr08	p87	126	10000	1260000	4.883	1660	0.166	538	0.054	0.617	0.383	396350	227139	232295	342694	61522
Chr08	p88	126	10000	1260000	4.703	1632	0.163	589	0.059	0.618	0.382	362236	242313	215793	380397	59261
Chr08	p89	126	10000	1260000	4.719	1855	0.185	715	0.071	0.615	0.385	379399	220104	242222	358813	59462
Chr08	p9	126	10000	1260000	4.539	1283	0.128	328	0.033	0.613	0.387	379943	221391	243909	357569	57188
Chr08	p90	126	10000	1260000	4.874	1698	0.17	647	0.065	0.6	0.4	354113	262107	217540	364825	61415
Chr08	p91	126	10000	1260000	4.798	1766	0.177	700	0.07	0.615	0.385	380277	223102	238365	357798	60458
Chr08	p92	126	10000	1260000	4.861	1556	0.156	518	0.052	0.616	0.384	353705	230284	230105	384661	61245
Chr08	p93	126	10000	1260000	4.365	1347	0.135	358	0.036	0.609	0.391	405314	238619	232014	329050	55003
Chr08	p94	126	10000	1260000	4.741	1393	0.139	402	0.04	0.615	0.385	385498	231880	230115	352766	59741
Chr08	p95	126	10000	1260000	4.641	1494	0.149	463	0.046	0.607	0.393	357188	258427	214289	371622	58474
Chr08	p96	126	10000	1260000	4.63	1489	0.149	503	0.05	0.588	0.412	335660	251589	243387	371020	58344
Chr08	p97	126	10000	1260000	4.721	1406	0.141	455	0.045	0.591	0.409	363186	239263	252191	345880	59480
Chr08	p98	126	10000	1260000	4.787	1120	0.112	247	0.025	0.596	0.404	344453	230921	254075	370239	60312
Chr08	p99	126	10000	1260000	4.857	1149	0.115	260	0.026	0.59	0.41	360699	237583	253875	346650	61193
Chr09	p1	126	10000	1260000	4.64	987	0.099	195	0.019	0.6	0.4	341702	247264	233360	379208	58466
Chr09	p10	126	10000	1260000	4.885	1012	0.101	190	0.019	0.598	0.402	373583	244542	237359	342969	61547
Chr09	p100	126	10000	1260000	5.007	1938	0.194	685	0.069	0.6	0.4	356815	237653	240523	361927	63082
Chr09	p101	126	10000	1260000	5.034	1669	0.167	569	0.057	0.617	0.383	375650	205822	252160	362940	63428
Chr09	p102	126	10000	1260000	4.878	1825	0.182	658	0.066	0.626	0.374	382300	204611	243729	367899	61461
Chr09	p103	126	10000	1260000	4.734	1715	0.172	608	0.061	0.605	0.395	358682	265544	208158	367962	59654
Chr09	p104	126	10000	1260000	4.827	1742	0.174	606	0.061	0.611	0.389	371458	214032	252496	361194	60820
Chr09	p105	126	10000	1260000	4.725	1584	0.158	562	0.056	0.602	0.398	376616	264686	212583	346581	59534
Chr09	p106	126	10000	1260000	5.032	1942	0.194	785	0.079	0.587	0.413	333607	242154	252103	368731	63405
Chr09	p107	126	10000	1260000	4.863	1811	0.181	637	0.064	0.605	0.395	350593	249664	224051	374412	61280
Chr09	p108	126	10000	1260000	4.733	1660	0.166	601	0.06	0.611	0.389	363704	233603	233205	369858	59630
Chr09	p109	126	10000	1260000	5.133	1937	0.194	791	0.079	0.624	0.376	385191	219753	229256	361126	64674
Chr09	p11	126	10000	1260000	4.812	1291	0.129	300	0.03	0.605	0.395	353319	233161	240602	372285	60633
Chr09	p110	126	10000	1260000	4.932	2040	0.204	829	0.083	0.61	0.39	366407	237891	229444	364112	62146
Chr09	p111	126	10000	1260000	4.921	1756	0.176	659	0.066	0.621	0.379	333004	241456	212266	411264	62010
Chr09	p112	126	10000	1260000	4.663	1613	0.161	522	0.052	0.622	0.378	363117	243606	210678	383844	58755
Chr09	p113	126	10000	1260000	4.922	1623	0.162	582	0.058	0.609	0.391	345616	242445	226331	383589	62019
Chr09	p114	126	10000	1260000	4.765	1838	0.184	736	0.074	0.612	0.388	378664	224709	240248	356342	60037
Chr09	p115	126	10000	1260000	4.644	1577	0.158	557	0.056	0.602	0.398	362258	233735	244400	361097	58510
Chr09	p116	126	10000	1260000	4.621	1449	0.145	461	0.046	0.603	0.397	357684	244597	232108	367388	58223
Chr09	p117	126	10000	1260000	4.69	1629	0.163	579	0.058	0.611	0.389	398975	235218	232187	334530	59090
Chr09	p118	126	10000	1260000	4.733	2132	0.213	885	0.088	0.607	0.393	341829	240326	231228	386987	59630
Chr09	p119	126	10000	1260000	4.876	1645	0.165	602	0.06	0.615	0.385	368630	210330	251330	368268	61442
Chr09	p12	126	10000	1260000	4.796	960	0.096	164	0.016	0.594	0.406	348944	254046	232815	363768	60427
Chr09	p120	126	10000	1260000	4.73	1519	0.152	512	0.051	0.608	0.392	363973	241236	229016	366178	59597
Chr09	p121	126	10000	1260000	4.795	1899	0.19	775	0.077	0.615	0.385	385981	220937	240222	352443	60417
Chr09	p122	126	10000	1260000	4.685	1814	0.181	673	0.067	0.624	0.376	394490	213933	237544	355005	59028
Chr09	p123	126	10000	1260000	5.017	1844	0.184	712	0.071	0.603	0.397	387893	222447	253202	333244	63214
Chr09	p124	126	10000	1260000	4.75	1721	0.172	672	0.067	0.613	0.387	362633	240441	223619	373451	59856
Chr09	p125	126	10000	1260000	4.946	1762	0.176	712	0.071	0.612	0.388	353227	255497	209029	379929	62318
Chr09	p126	126	10000	1260000	4.812	1637	0.164	540	0.054	0.608	0.392	364965	226029	244452	363926	60628
Chr09	p127	126	10000	1260000	4.667	1376	0.138	459	0.046	0.61	0.39	339454	217075	251610	393054	58807
Chr09	p128	126	10000	1260000	5.084	1647	0.165	628	0.063	0.615	0.385	365780	207793	253074	369292	64061
Chr09	p129	126	10000	1260000	4.891	1689	0.169	621	0.062	0.614	0.386	387843	247687	214837	348006	61627
Chr09	p13	126	10000	1260000	4.802	991	0.099	187	0.019	0.606	0.394	378707	240235	232331	348223	60504
Chr09	p130	126	10000	1260000	4.953	1949	0.195	805	0.081	0.622	0.378	370622	220661	231451	374853	62413
Chr09	p131	126	10000	1260000	4.697	1357	0.136	414	0.041	0.608	0.392	387649	239507	230750	342914	59180
Chr09	p132	126	10000	1260000	4.728	1241	0.124	357	0.036	0.604	0.396	351984	234556	241052	372830	59578
Chr09	p133	126	10000	1260000	4.563	1321	0.132	378	0.038	0.589	0.411	360878	236837	257117	347674	57494
Chr09	p134	126	10000	1260000	4.581	1232	0.123	314	0.031	0.597	0.403	353576	237939	246164	364601	57720
Chr09	p135	126	10000	1260000	4.735	1303	0.13	433	0.043	0.62	0.38	370995	239029	216663	373652	59661
Chr09	p136	126	10000	1260000	4.861	1624	0.162	519	0.052	0.595	0.405	351935	244162	240832	361822	61249
Chr09	p137	126	10000	1260000	4.835	1480	0.148	446	0.045	0.617	0.383	389253	232473	226652	350696	60926
Chr09	p138	126	10000	1260000	4.879	1763	0.176	676	0.068	0.594	0.406	371059	239424	247723	340317	61477
Chr09	p139	126	10000	1260000	4.323	1590	0.159	540	0.054	0.605	0.395	348122	260325	216083	380995	54475
Chr09	p14	126	10000	1260000	4.923	1012	0.101	186	0.019	0.589	0.411	355851	238034	253720	350366	62029
Chr09	p140	126	10000	1260000	4.787	1536	0.154	545	0.054	0.614	0.386	375758	247180	215384	361362	60316
Chr09	p141	126	10000	1260000	4.846	1768	0.177	648	0.065	0.596	0.404	351892	232442	251917	362688	61061
Chr09	p142	126	10000	1260000	4.601	1283	0.128	388	0.039	0.606	0.394	341388	231341	242481	386819	57971
Chr09	p143	126	10000	1260000	4.473	1125	0.113	268	0.027	0.597	0.403	327507	243141	241844	391151	56357
Chr09	p144	126	10000	1260000	4.769	1076	0.108	251	0.025	0.599	0.401	361424	238279	242363	357846	60088
Chr09	p145	126	10000	1260000	4.82	1206	0.121	326	0.033	0.603	0.397	350383	228961	247581	372347	60728
Chr09	p146	126	10000	1260000	4.66	1133	0.113	247	0.025	0.61	0.39	375385	255458	213250	357189	58718
Chr09	p147	126	10000	1260000	4.738	1270	0.127	338	0.034	0.595	0.405	348083	237452	248493	366278	59694
Chr09	p148	126	10000	1260000	4.79	1136	0.114	250	0.025	0.607	0.393	376321	221045	250705	351569	60360
Chr09	p149	126	10000	1260000	4.857	1098	0.11	221	0.022	0.59	0.41	349534	234261	257401	357609	61195
Chr09	p15	126	10000	1260000	4.68	1128	0.113	243	0.024	0.607	0.393	376559	231942	240055	352474	58970
Chr09	p150	126	10000	1260000	4.828	967	0.097	179	0.018	0.603	0.397	390646	209342	266761	332415	60836
Chr09	p151	126	10000	1260000	4.832	1098	0.11	233	0.023	0.591	0.409	352314	254921	235880	356003	60882
Chr09	p152	126	10000	1260000	4.722	1033	0.103	190	0.019	0.596	0.404	316163	246722	237741	399879	59495
Chr09	p153	126	10000	1260000	4.854	1013	0.101	188	0.019	0.606	0.394	359600	232979	239620	366643	61158
Chr09	p154	126	10000	1260000	4.764	1018	0.102	220	0.022	0.59	0.41	335207	256312	235137	373314	60030
Chr09	p155	126	10000	1260000	4.644	996	0.1	182	0.018	0.597	0.403	357221	232523	251507	360236	58513
Chr09	p156	126	10000	1260000	4.647	1060	0.106	172	0.017	0.611	0.389	361678	221845	245385	372544	58548
Chr09	p157	126	10000	1260000	4.743	1129	0.113	288	0.029	0.612	0.388	368093	232566	233203	366378	59760
Chr09	p158	126	10000	1260000	4.607	1006	0.101	224	0.022	0.602	0.398	362108	221181	256683	361986	58042
Chr09	p159	126	10000	1260000	4.802	1020	0.102	213	0.021	0.604	0.396	402611	234569	240671	321638	60511
Chr09	p16	126	10000	1260000	4.821	1039	0.104	188	0.019	0.599	0.401	384808	247944	232586	333919	60743
Chr09	p160	126	10000	1260000	4.731	1219	0.122	315	0.032	0.612	0.388	344208	221788	243743	390651	59610
Chr09	p161	126	10000	1260000	4.881	1473	0.147	460	0.046	0.622	0.378	341237	220025	233210	404025	61503
Chr09	p162	126	5703	718578	4.39	675	0.118	185	0.032	0.62	0.38	198025	112588	148276	228141	31548
Chr09	p17	126	10000	1260000	4.786	1047	0.105	197	0.02	0.6	0.4	366529	223107	256143	353918	60303
Chr09	p18	126	10000	1260000	4.885	1029	0.103	172	0.017	0.59	0.41	380689	236960	254326	326473	61552
Chr09	p19	126	10000	1260000	4.645	952	0.095	164	0.016	0.59	0.41	342596	237958	254316	366609	58521
Chr09	p2	126	10000	1260000	4.774	1133	0.113	199	0.02	0.604	0.396	407761	231886	242706	317500	60147
Chr09	p20	126	10000	1260000	4.874	1077	0.108	240	0.024	0.616	0.384	371395	231480	228941	366767	61417
Chr09	p21	126	10000	1260000	4.757	1090	0.109	235	0.024	0.601	0.399	370373	240021	238562	351106	59938
Chr09	p22	126	10000	1260000	4.889	1221	0.122	277	0.028	0.621	0.379	392750	221674	232179	351792	61605
Chr09	p23	126	10000	1260000	4.679	1179	0.118	269	0.027	0.591	0.409	352281	231233	260449	357078	58959
Chr09	p24	126	10000	1260000	4.655	998	0.1	186	0.019	0.588	0.412	339262	279476	215808	366807	58647
Chr09	p25	126	10000	1260000	4.665	1034	0.103	225	0.022	0.603	0.397	382950	241527	234950	341800	58773
Chr09	p26	126	10000	1260000	4.625	1069	0.107	215	0.021	0.601	0.399	368068	216665	262825	354172	58270
Chr09	p27	126	10000	1260000	4.689	1061	0.106	209	0.021	0.591	0.409	351219	264806	225788	359107	59080
Chr09	p28	126	10000	1260000	4.635	1155	0.116	285	0.029	0.61	0.39	410611	223896	243983	323110	58400
Chr09	p29	126	10000	1260000	4.679	1173	0.117	250	0.025	0.608	0.392	355550	236848	233848	374796	58958
Chr09	p3	126	10000	1260000	4.863	980	0.098	174	0.017	0.603	0.397	372103	241485	233845	351299	61268
Chr09	p30	126	10000	1260000	4.838	1085	0.108	241	0.024	0.592	0.408	343205	256806	232062	366965	60962
Chr09	p31	126	10000	1260000	4.632	1038	0.104	215	0.021	0.605	0.395	411195	235850	238964	315623	58368
Chr09	p32	126	10000	1260000	4.719	1497	0.15	416	0.042	0.592	0.408	348738	256403	233603	361792	59464
Chr09	p33	126	10000	1260000	4.845	1441	0.144	491	0.049	0.601	0.399	364831	235704	242334	356087	61044
Chr09	p34	126	10000	1260000	4.683	1680	0.168	538	0.054	0.598	0.402	355021	241345	241118	363513	59003
Chr09	p35	126	10000	1260000	4.818	1572	0.157	528	0.053	0.62	0.38	396877	223438	231901	347077	60707
Chr09	p36	126	10000	1260000	4.408	1453	0.145	423	0.042	0.604	0.396	364345	230878	245652	363585	55540
Chr09	p37	126	10000	1260000	4.806	1650	0.165	540	0.054	0.615	0.385	372588	227465	233952	365445	60550
Chr09	p38	126	10000	1260000	4.698	1650	0.165	577	0.058	0.617	0.383	372165	240119	219155	369360	59201
Chr09	p39	126	10000	1260000	5.126	1883	0.188	738	0.074	0.6	0.4	357585	254792	223391	359647	64585
Chr09	p4	126	10000	1260000	4.73	994	0.099	195	0.019	0.591	0.409	341932	244743	246085	367638	59602
Chr09	p40	126	10000	1260000	4.771	1799	0.18	665	0.067	0.61	0.39	349820	221812	246428	381824	60116
Chr09	p41	126	10000	1260000	4.504	1542	0.154	536	0.054	0.61	0.39	352059	244612	224611	381964	56754
Chr09	p42	126	10000	1260000	5.039	1786	0.179	682	0.068	0.623	0.377	362676	220921	230547	382370	63486
Chr09	p43	126	10000	1260000	4.691	2007	0.201	785	0.079	0.605	0.395	378689	237623	236571	348010	59107
Chr09	p44	126	10000	1260000	4.685	1634	0.163	558	0.056	0.611	0.389	396279	225422	241211	338062	59026
Chr09	p45	126	10000	1260000	4.923	1741	0.174	606	0.061	0.608	0.392	374941	251892	217795	353346	62026
Chr09	p46	126	10000	1260000	4.712	1923	0.192	755	0.075	0.606	0.394	367581	238236	235333	359482	59368
Chr09	p47	126	10000	1260000	4.67	1400	0.14	448	0.045	0.603	0.397	392355	237286	239107	332414	58838
Chr09	p48	126	10000	1260000	4.668	1584	0.158	514	0.051	0.618	0.382	330540	217494	240864	412289	58813
Chr09	p49	126	10000	1260000	4.786	2140	0.214	848	0.085	0.611	0.389	369060	232119	234080	364441	60300
Chr09	p5	126	10000	1260000	4.886	945	0.095	185	0.018	0.594	0.406	341233	249768	236120	371314	61565
Chr09	p50	126	10000	1260000	4.858	1647	0.165	601	0.06	0.616	0.384	362276	215512	244340	376666	61206
Chr09	p51	126	10000	1260000	4.447	1452	0.145	472	0.047	0.61	0.39	360099	236615	232463	374794	56029
Chr09	p52	126	10000	1260000	4.543	1376	0.138	384	0.038	0.624	0.376	382811	228251	223605	368091	57242
Chr09	p53	126	10000	1260000	4.758	1727	0.173	659	0.066	0.603	0.397	351973	242076	234528	371467	59956
Chr09	p54	126	10000	1260000	4.989	1927	0.193	769	0.077	0.615	0.385	355494	235140	225651	380850	62865
Chr09	p55	126	10000	1260000	5.087	1885	0.189	754	0.075	0.62	0.38	397110	238300	215557	344942	64091
Chr09	p56	126	10000	1260000	4.767	1660	0.166	609	0.061	0.6	0.4	365935	257692	222413	353897	60063
Chr09	p57	126	10000	1260000	4.749	1724	0.172	600	0.06	0.617	0.383	377994	245988	213105	363072	59841
Chr09	p58	126	10000	1260000	4.856	1931	0.193	702	0.07	0.617	0.383	368632	244137	215013	371029	61189
Chr09	p59	126	10000	1260000	4.755	1748	0.175	686	0.069	0.614	0.386	354268	241487	221201	383126	59918
Chr09	p6	126	10000	1260000	4.79	1124	0.112	254	0.025	0.608	0.392	371299	237055	233125	358169	60352
Chr09	p60	126	10000	1260000	5.043	1916	0.192	801	0.08	0.616	0.384	384065	224034	235242	353122	63537
Chr09	p61	126	10000	1260000	5.181	1805	0.18	793	0.079	0.616	0.384	372811	210256	248540	363110	65283
Chr09	p62	126	10000	1260000	4.873	1904	0.19	752	0.075	0.622	0.378	357623	221158	231643	388178	61398
Chr09	p63	126	10000	1260000	4.642	1669	0.167	514	0.051	0.612	0.388	354885	227346	238857	380421	58491
Chr09	p64	126	10000	1260000	5.037	1745	0.174	614	0.061	0.608	0.392	360884	238228	230638	366785	63465
Chr09	p65	126	10000	1260000	4.968	1718	0.172	653	0.065	0.62	0.38	363438	207968	246823	379176	62595
Chr09	p66	126	10000	1260000	5.067	1800	0.18	638	0.064	0.627	0.373	369660	222511	223063	380916	63850
Chr09	p67	126	10000	1260000	4.56	1576	0.158	467	0.047	0.594	0.406	345880	254242	234203	368225	57450
Chr09	p68	126	10000	1260000	5.069	1716	0.172	644	0.064	0.622	0.378	344633	227442	225091	398966	63868
Chr09	p69	126	10000	1260000	4.827	1454	0.145	401	0.04	0.615	0.385	355508	224862	236126	382679	60825
Chr09	p7	126	10000	1260000	4.715	1075	0.107	197	0.02	0.599	0.401	371176	240022	241340	348056	59406
Chr09	p70	126	10000	1260000	4.696	1602	0.16	557	0.056	0.609	0.391	406572	222670	247222	324361	59175
Chr09	p71	126	10000	1260000	5.136	1797	0.18	688	0.069	0.629	0.371	389293	198373	245269	362350	64715
Chr09	p72	126	10000	1260000	4.679	1448	0.145	401	0.04	0.614	0.386	344692	221209	242620	392528	58951
Chr09	p73	126	10000	1260000	4.996	1700	0.17	564	0.056	0.622	0.378	391086	238926	214055	352987	62946
Chr09	p74	126	10000	1260000	5.087	1769	0.177	715	0.071	0.611	0.389	368587	230946	234662	361715	64090
Chr09	p75	126	10000	1260000	5.102	1656	0.166	526	0.053	0.618	0.382	370706	228730	228270	368006	64288
Chr09	p76	126	10000	1260000	4.7	1835	0.183	607	0.061	0.607	0.393	356323	232043	239752	372668	59214
Chr09	p77	126	10000	1260000	5.041	1484	0.148	507	0.051	0.604	0.396	379284	237408	236057	343730	63521
Chr09	p78	126	10000	1260000	5.088	1660	0.166	574	0.057	0.61	0.39	344968	236129	230551	384240	64112
Chr09	p79	126	10000	1260000	4.616	1751	0.175	622	0.062	0.604	0.396	354468	210710	265562	371095	58165
Chr09	p8	126	10000	1260000	4.841	994	0.099	181	0.018	0.596	0.404	370124	234704	250022	344149	61001
Chr09	p80	126	10000	1260000	4.997	1836	0.184	690	0.069	0.62	0.38	370362	227315	227006	372351	62966
Chr09	p81	126	10000	1260000	4.792	1723	0.172	621	0.062	0.594	0.406	337953	260025	227317	374331	60374
Chr09	p82	126	10000	1260000	5.033	1571	0.157	532	0.053	0.622	0.378	395647	214647	237392	348895	63419
Chr09	p83	126	10000	1260000	5.163	2111	0.211	822	0.082	0.602	0.398	376232	197253	278020	343437	65058
Chr09	p84	126	10000	1260000	5.143	1927	0.193	646	0.065	0.596	0.404	351880	261567	221827	359929	64797
Chr09	p85	126	10000	1260000	4.854	1390	0.139	438	0.044	0.616	0.384	377445	234074	226279	361044	61158
Chr09	p86	126	10000	1260000	4.734	1956	0.196	727	0.073	0.601	0.399	374309	264517	213923	347606	59645
Chr09	p87	126	10000	1260000	5.011	1562	0.156	545	0.054	0.618	0.382	391667	236125	221169	347898	63141
Chr09	p88	126	10000	1260000	4.758	1860	0.186	599	0.06	0.59	0.41	369591	223298	268817	338343	59951
Chr09	p89	126	10000	1260000	4.808	1896	0.19	648	0.065	0.585	0.415	354362	252803	244722	347532	60581
Chr09	p9	126	10000	1260000	4.831	997	0.1	190	0.019	0.603	0.397	374764	243846	231618	348899	60873
Chr09	p90	126	10000	1260000	4.882	1549	0.155	508	0.051	0.611	0.389	358477	232154	233857	374001	61511
Chr09	p91	126	10000	1260000	5.181	1970	0.197	732	0.073	0.597	0.403	359574	218679	262775	353697	65275
Chr09	p92	126	10000	1260000	4.848	1848	0.185	638	0.064	0.606	0.394	354920	238274	233970	371754	61082
Chr09	p93	126	10000	1260000	4.758	2005	0.201	727	0.073	0.615	0.385	340038	219302	242690	398022	59948
Chr09	p94	126	10000	1260000	4.927	1550	0.155	458	0.046	0.614	0.386	381966	222327	239521	354102	62084
Chr09	p95	126	10000	1260000	4.797	1706	0.171	601	0.06	0.612	0.388	347886	253183	212344	386147	60440
Chr09	p96	126	10000	1260000	5.162	1957	0.196	778	0.078	0.601	0.399	331879	245050	232031	385993	65047
Chr09	p97	126	10000	1260000	4.913	1596	0.16	601	0.06	0.613	0.387	344083	240804	223246	389958	61909
Chr09	p98	126	10000	1260000	4.901	1438	0.144	435	0.043	0.611	0.389	389392	251466	214024	343363	61755
Chr09	p99	126	10000	1260000	4.937	1569	0.157	431	0.043	0.61	0.39	367370	225932	240983	363513	62202
Chr10	p1	126	10000	1260000	4.617	1293	0.129	334	0.033	0.605	0.395	342918	249142	225421	384347	58172
Chr10	p10	126	10000	1260000	4.826	1036	0.104	211	0.021	0.599	0.401	370382	233492	247602	347718	60806
Chr10	p100	126	10000	1260000	4.771	1104	0.11	233	0.023	0.619	0.381	378899	228176	228739	364069	60117
Chr10	p101	126	10000	1260000	4.878	1095	0.11	208	0.021	0.606	0.394	379024	226091	246125	347302	61458
Chr10	p102	126	10000	1260000	4.719	1001	0.1	187	0.019	0.583	0.417	350586	263703	237429	348817	59465
Chr10	p103	126	10000	1260000	4.777	1001	0.1	196	0.02	0.596	0.404	362779	240471	244435	352127	60188
Chr10	p104	126	10000	1260000	4.675	1052	0.105	220	0.022	0.609	0.391	336832	246158	223686	394423	58901
Chr10	p105	126	10000	1260000	4.771	1057	0.106	192	0.019	0.591	0.409	350434	241598	249508	358340	60120
Chr10	p106	126	10000	1260000	4.914	973	0.097	174	0.017	0.596	0.404	361251	241506	242189	353136	61918
Chr10	p107	126	10000	1260000	4.911	1100	0.11	218	0.022	0.605	0.395	394048	228047	244980	331052	61873
Chr10	p108	126	10000	1260000	4.715	999	0.1	173	0.017	0.595	0.405	363163	242589	243083	351751	59414
Chr10	p109	126	10000	1260000	4.894	1024	0.102	216	0.022	0.595	0.405	361866	245425	240021	351022	61666
Chr10	p11	126	10000	1260000	4.62	1075	0.107	221	0.022	0.582	0.418	348892	244182	258216	350501	58209
Chr10	p110	126	10000	1260000	4.883	1092	0.109	215	0.021	0.602	0.398	368950	235955	241030	352536	61529
Chr10	p111	126	10000	1260000	4.865	1074	0.107	228	0.023	0.601	0.399	360582	254926	223810	359388	61294
Chr10	p112	126	10000	1260000	4.906	1023	0.102	182	0.018	0.588	0.412	327782	241188	252717	376496	61817
Chr10	p113	126	10000	1260000	4.819	970	0.097	177	0.018	0.592	0.408	369979	241496	247282	340521	60722
Chr10	p114	126	10000	1260000	4.949	1049	0.105	216	0.022	0.596	0.404	372357	250666	232745	341879	62353
Chr10	p115	126	10000	1260000	4.929	1017	0.102	177	0.018	0.591	0.409	374520	245504	244131	333735	62110
Chr10	p116	126	10000	1260000	4.795	1060	0.106	232	0.023	0.607	0.393	356011	251915	219728	371935	60411
Chr10	p117	126	10000	1260000	4.804	1029	0.103	176	0.018	0.594	0.406	329112	245751	241423	383181	60533
Chr10	p118	126	10000	1260000	4.503	1133	0.113	248	0.025	0.595	0.405	369568	248177	239150	346364	56741
Chr10	p119	126	6883	867258	4.924	754	0.11	168	0.024	0.608	0.392	245198	163017	160252	256086	42705
Chr10	p12	126	10000	1260000	4.554	1141	0.114	236	0.024	0.594	0.406	354223	227579	260675	360143	57380
Chr10	p13	126	10000	1260000	4.583	959	0.096	174	0.017	0.584	0.416	348382	271995	228192	353685	57746
Chr10	p14	126	10000	1260000	4.648	1102	0.11	256	0.026	0.591	0.409	343702	246924	244459	366351	58564
Chr10	p15	126	10000	1260000	4.782	1250	0.125	315	0.032	0.602	0.398	379887	235198	241663	342994	60258
Chr10	p16	126	10000	1260000	4.704	1331	0.133	327	0.033	0.606	0.394	363402	236074	237536	363712	59276
Chr10	p17	126	10000	1260000	4.724	1592	0.159	529	0.053	0.612	0.388	348954	236510	228915	386100	59521
Chr10	p18	126	10000	1260000	4.789	1170	0.117	270	0.027	0.618	0.382	366731	222348	235496	375086	60339
Chr10	p19	126	10000	1260000	4.873	1626	0.163	586	0.059	0.602	0.398	343535	250809	226193	378060	61403
Chr10	p2	126	10000	1260000	4.749	1109	0.111	230	0.023	0.601	0.399	362395	245384	233631	358750	59840
Chr10	p20	126	10000	1260000	4.713	1336	0.134	413	0.041	0.605	0.395	335558	245172	229010	390880	59380
Chr10	p21	126	10000	1260000	4.662	1666	0.167	591	0.059	0.59	0.41	355322	248252	243984	353695	58747
Chr10	p22	126	10000	1260000	4.732	1760	0.176	721	0.072	0.611	0.389	355122	231407	235496	378349	59626
Chr10	p23	126	10000	1260000	4.471	1776	0.178	712	0.071	0.612	0.388	357756	225102	241645	379168	56329
Chr10	p24	126	10000	1260000	5.041	1757	0.176	666	0.067	0.619	0.381	382840	223592	232460	357588	63520
Chr10	p25	126	10000	1260000	4.863	1529	0.153	515	0.051	0.618	0.382	391859	233931	223542	349390	61278
Chr10	p26	126	10000	1260000	4.834	1389	0.139	407	0.041	0.615	0.385	379351	229507	232498	357739	60905
Chr10	p27	126	10000	1260000	4.747	1810	0.181	704	0.07	0.61	0.39	383646	204815	263712	348020	59807
Chr10	p28	126	10000	1260000	5.184	2047	0.205	794	0.079	0.618	0.382	358052	228285	228194	380153	65316
Chr10	p29	126	10000	1260000	4.953	1831	0.183	650	0.065	0.592	0.408	339246	261961	226433	369955	62405
Chr10	p3	126	10000	1260000	4.733	1084	0.108	238	0.024	0.614	0.386	379508	236109	227584	357160	59639
Chr10	p30	126	10000	1260000	4.939	1574	0.157	501	0.05	0.62	0.38	379827	233298	222167	362473	62235
Chr10	p31	126	10000	1260000	4.688	1541	0.154	562	0.056	0.598	0.402	367341	235738	247192	350656	59073
Chr10	p32	126	10000	1260000	4.921	1461	0.146	488	0.049	0.608	0.392	369886	242756	227179	358169	62010
Chr10	p33	126	10000	1260000	4.86	1940	0.194	759	0.076	0.601	0.399	330079	258243	219840	390600	61238
Chr10	p34	126	10000	1260000	4.906	1746	0.175	545	0.054	0.609	0.391	374613	214300	253880	355395	61812
Chr10	p35	126	10000	1260000	4.813	1408	0.141	441	0.044	0.603	0.397	370860	225394	250545	352553	60648
Chr10	p36	126	10000	1260000	4.813	1857	0.186	706	0.071	0.636	0.364	392445	212991	223914	370001	60649
Chr10	p37	126	10000	1260000	4.775	1306	0.131	387	0.039	0.61	0.39	347007	222810	244684	385330	60169
Chr10	p38	126	10000	1260000	5.06	1598	0.16	599	0.06	0.617	0.383	360155	247687	210811	377597	63750
Chr10	p39	126	10000	1260000	4.79	1547	0.155	509	0.051	0.595	0.405	346294	250047	235453	367858	60348
Chr10	p4	126	10000	1260000	4.83	998	0.1	184	0.018	0.601	0.399	363308	230094	248213	357526	60859
Chr10	p40	126	10000	1260000	4.818	1764	0.176	652	0.065	0.606	0.394	361968	225530	247425	364375	60702
Chr10	p41	126	10000	1260000	4.837	1430	0.143	439	0.044	0.611	0.389	347041	237119	229556	385338	60946
Chr10	p42	126	10000	1260000	4.539	1392	0.139	450	0.045	0.608	0.392	423023	231776	240117	307891	57193
Chr10	p43	126	10000	1260000	4.845	1863	0.186	687	0.069	0.603	0.397	361077	251856	223483	362531	61053
Chr10	p44	126	10000	1260000	4.878	1740	0.174	606	0.061	0.604	0.396	387215	217010	257292	337019	61464
Chr10	p45	126	10000	1260000	4.832	1997	0.2	690	0.069	0.615	0.385	377439	250811	210983	359880	60887
Chr10	p46	126	10000	1260000	5.066	1761	0.176	607	0.061	0.609	0.391	346170	238847	228387	382762	63834
Chr10	p47	126	10000	1260000	5.114	1690	0.169	568	0.057	0.602	0.398	372776	206193	269158	347434	64439
Chr10	p48	126	10000	1260000	5.041	1738	0.174	624	0.062	0.609	0.391	361462	230444	236722	367856	63516
Chr10	p49	126	10000	1260000	5.226	2028	0.203	810	0.081	0.602	0.398	365211	220706	255040	353190	65853
Chr10	p5	126	10000	1260000	4.871	1052	0.105	239	0.024	0.591	0.409	353384	258225	232147	354872	61372
Chr10	p50	126	10000	1260000	4.938	1922	0.192	769	0.077	0.621	0.379	345868	256679	197620	397618	62215
Chr10	p51	126	10000	1260000	5.118	1867	0.187	701	0.07	0.612	0.388	350105	221847	241855	381700	64493
Chr10	p52	126	10000	1260000	5.152	1661	0.166	595	0.059	0.617	0.383	352077	220893	236935	385179	64916
Chr10	p53	126	10000	1260000	4.664	1731	0.173	590	0.059	0.606	0.394	370181	221336	251961	357753	58769
Chr10	p54	126	10000	1260000	4.79	1607	0.161	531	0.053	0.597	0.403	342440	246974	236418	373818	60350
Chr10	p55	126	10000	1260000	4.428	1642	0.164	614	0.061	0.602	0.398	372603	240129	238551	352930	55787
Chr10	p56	126	10000	1260000	4.959	1806	0.181	742	0.074	0.623	0.377	370648	214154	236744	375966	62488
Chr10	p57	126	10000	1260000	4.855	1949	0.195	787	0.079	0.606	0.394	363622	233260	238994	362952	61172
Chr10	p58	126	10000	1260000	4.89	1956	0.196	763	0.076	0.61	0.39	367149	232317	235211	363713	61610
Chr10	p59	126	10000	1260000	4.947	1759	0.176	661	0.066	0.607	0.393	375072	229792	241331	351473	62332
Chr10	p6	126	10000	1260000	4.794	1000	0.1	209	0.021	0.59	0.41	349343	245708	245947	358592	60410
Chr10	p60	126	10000	1260000	4.758	1893	0.189	663	0.066	0.606	0.394	365792	231353	241801	361105	59949
Chr10	p61	126	10000	1260000	4.937	1789	0.179	729	0.073	0.611	0.389	372486	233236	232598	359469	62211
Chr10	p62	126	10000	1260000	4.73	1674	0.167	606	0.061	0.617	0.383	332956	228699	230942	407799	59604
Chr10	p63	126	10000	1260000	4.922	1526	0.153	478	0.048	0.612	0.388	359978	226855	237692	373461	62014
Chr10	p64	126	10000	1260000	4.698	1678	0.168	532	0.053	0.601	0.399	370394	246029	233401	350975	59201
Chr10	p65	126	10000	1260000	5.039	1911	0.191	687	0.069	0.609	0.391	370087	239082	228140	359203	63488
Chr10	p66	126	10000	1260000	4.756	1558	0.156	491	0.049	0.609	0.391	391299	240815	228246	339717	59923
Chr10	p67	126	10000	1260000	4.728	1439	0.144	442	0.044	0.617	0.383	380682	244794	214593	360353	59578
Chr10	p68	126	10000	1260000	4.868	1366	0.137	407	0.041	0.631	0.369	391943	215138	227562	364017	61340
Chr10	p69	126	10000	1260000	4.393	1285	0.129	350	0.035	0.607	0.393	358118	253757	220148	372627	55350
Chr10	p7	126	10000	1260000	4.79	1067	0.107	224	0.022	0.605	0.395	353057	237558	236407	372630	60348
Chr10	p70	126	10000	1260000	4.786	1552	0.155	513	0.051	0.621	0.379	388643	239009	216156	355894	60298
Chr10	p71	126	10000	1260000	4.835	2059	0.206	854	0.085	0.603	0.397	347991	274164	202516	374404	60925
Chr10	p72	126	10000	1260000	4.756	1570	0.157	493	0.049	0.587	0.413	361104	268862	227045	343067	59922
Chr10	p73	126	10000	1260000	5.078	2018	0.202	833	0.083	0.613	0.387	379476	217574	245631	353341	63978
Chr10	p74	126	10000	1260000	5.214	2187	0.219	923	0.092	0.593	0.407	367418	240767	245264	340853	65698
Chr10	p75	126	10000	1260000	4.791	1807	0.181	690	0.069	0.593	0.407	340897	254932	233002	370801	60368
Chr10	p76	126	10000	1260000	4.719	1850	0.185	664	0.066	0.606	0.394	387910	234733	237815	340080	59462
Chr10	p77	126	10000	1260000	4.8	1367	0.137	411	0.041	0.615	0.385	390092	251353	209800	348279	60476
Chr10	p78	126	10000	1260000	4.699	1435	0.143	465	0.046	0.605	0.395	363795	239958	234577	362463	59207
Chr10	p79	126	10000	1260000	4.778	1686	0.169	597	0.06	0.602	0.398	354306	253928	223237	368330	60199
Chr10	p8	126	10000	1260000	4.777	1149	0.115	292	0.029	0.615	0.385	358736	222188	239623	379266	60187
Chr10	p80	126	10000	1260000	4.73	1453	0.145	440	0.044	0.592	0.408	369315	237638	251594	341859	59594
Chr10	p81	126	10000	1260000	4.778	1592	0.159	553	0.055	0.603	0.397	368011	224991	250691	356102	60205
Chr10	p82	126	10000	1260000	4.738	1518	0.152	576	0.058	0.61	0.39	378597	224191	243912	353597	59703
Chr10	p83	126	10000	1260000	4.636	1503	0.15	486	0.049	0.605	0.395	347699	241367	233727	378796	58411
Chr10	p84	126	10000	1260000	4.589	1508	0.151	453	0.045	0.596	0.404	375954	255752	229690	340786	57818
Chr10	p85	126	10000	1260000	4.853	1907	0.191	726	0.073	0.61	0.39	345045	251919	214999	386883	61154
Chr10	p86	126	10000	1260000	4.606	1387	0.139	453	0.045	0.611	0.389	389745	245632	221832	344758	58033
Chr10	p87	126	10000	1260000	4.301	1176	0.118	335	0.034	0.597	0.403	335664	260829	225349	383961	54197
Chr10	p88	126	10000	1260000	4.857	1552	0.155	562	0.056	0.6	0.4	357323	219746	259316	362420	61195
Chr10	p89	126	10000	1260000	4.655	1586	0.159	545	0.054	0.618	0.382	392200	222924	235555	350662	58659
Chr10	p9	126	10000	1260000	4.907	1073	0.107	192	0.019	0.594	0.406	345587	255906	229958	366715	61834
Chr10	p90	126	10000	1260000	4.676	1216	0.122	293	0.029	0.586	0.414	351079	233837	263310	352859	58915
Chr10	p91	126	10000	1260000	4.693	1575	0.158	517	0.052	0.602	0.398	381619	244093	234103	341053	59132
Chr10	p92	126	10000	1260000	4.742	1406	0.141	460	0.046	0.621	0.379	378042	191132	263828	367244	59754
Chr10	p93	126	10000	1260000	4.873	1062	0.106	240	0.024	0.602	0.398	363136	235255	242140	358069	61400
Chr10	p94	126	10000	1260000	4.855	1255	0.126	333	0.033	0.606	0.394	378907	231814	240907	347204	61168
Chr10	p95	126	10000	1260000	4.861	1094	0.109	242	0.024	0.6	0.4	365076	239124	240160	354386	61254
Chr10	p96	126	10000	1260000	4.668	1164	0.116	289	0.029	0.589	0.411	358414	239346	254041	349385	58814
Chr10	p97	126	10000	1260000	4.801	1187	0.119	275	0.028	0.606	0.394	346222	238506	233765	381017	60490
Chr10	p98	126	10000	1260000	4.79	1250	0.125	330	0.033	0.606	0.394	350448	216657	256228	376312	60355
Chr10	p99	126	10000	1260000	4.82	1121	0.112	270	0.027	0.601	0.399	377698	254033	223837	343704	60728
Chr11	p1	126	10000	1260000	4.677	1175	0.117	279	0.028	0.602	0.398	375452	263373	214506	347735	58934
Chr11	p10	126	10000	1260000	4.893	977	0.098	171	0.017	0.609	0.391	347329	230300	238427	382288	61656
Chr11	p100	126	10000	1260000	4.496	1732	0.173	658	0.066	0.598	0.402	369688	235049	248900	349717	56646
Chr11	p101	126	10000	1260000	4.7	1480	0.148	480	0.048	0.619	0.381	390353	213992	243521	352914	59220
Chr11	p102	126	10000	1260000	4.709	1677	0.168	700	0.07	0.614	0.386	375733	229749	234064	361117	59337
Chr11	p103	126	10000	1260000	4.842	1614	0.161	553	0.055	0.621	0.379	355333	249046	204802	389807	61012
Chr11	p104	126	10000	1260000	4.724	1661	0.166	602	0.06	0.611	0.389	380104	226210	240632	353529	59525
Chr11	p105	126	10000	1260000	4.7	1447	0.145	456	0.046	0.613	0.387	367047	234468	229930	369331	59224
Chr11	p106	126	10000	1260000	4.702	1358	0.136	414	0.041	0.602	0.398	372554	230701	246831	350664	59250
Chr11	p107	126	10000	1260000	4.785	1456	0.146	452	0.045	0.602	0.398	351690	233890	243106	371021	60293
Chr11	p108	126	10000	1260000	4.84	1466	0.147	453	0.045	0.591	0.409	366394	225799	264018	342806	60983
Chr11	p109	126	10000	1260000	4.628	1971	0.197	840	0.084	0.606	0.394	350766	243918	228967	378031	58318
Chr11	p11	126	10000	1260000	4.853	1111	0.111	256	0.026	0.598	0.402	378878	231339	250767	337871	61145
Chr11	p110	126	10000	1260000	4.861	1541	0.154	544	0.054	0.617	0.383	382224	227495	231934	357093	61254
Chr11	p111	126	10000	1260000	4.857	1292	0.129	350	0.035	0.615	0.385	388786	234679	226303	349036	61196
Chr11	p112	126	10000	1260000	4.74	1152	0.115	271	0.027	0.6	0.4	350765	229994	249882	369629	59730
Chr11	p113	126	10000	1260000	4.623	1268	0.127	292	0.029	0.588	0.412	365884	236657	258933	340271	58255
Chr11	p114	126	10000	1260000	4.86	1069	0.107	238	0.024	0.605	0.395	379869	238991	234892	345013	61235
Chr11	p115	126	10000	1260000	4.877	1041	0.104	232	0.023	0.599	0.401	364499	237190	242800	354059	61452
Chr11	p116	126	10000	1260000	4.881	1084	0.108	212	0.021	0.601	0.399	352049	228538	249445	368462	61506
Chr11	p117	126	10000	1260000	4.778	1085	0.108	176	0.018	0.607	0.393	397417	230893	240171	331313	60206
Chr11	p118	126	10000	1260000	4.79	1086	0.109	224	0.022	0.605	0.395	362048	218348	255399	363857	60348
Chr11	p119	126	10000	1260000	4.812	1109	0.111	214	0.021	0.591	0.409	365701	259136	230917	343620	60626
Chr11	p12	126	10000	1260000	4.769	1067	0.107	260	0.026	0.606	0.394	375887	229917	242993	351116	60087
Chr11	p120	126	10000	1260000	4.902	1036	0.104	195	0.019	0.599	0.401	356839	247820	232876	360705	61760
Chr11	p121	126	10000	1260000	4.856	1025	0.102	195	0.019	0.599	0.401	370093	234579	246612	347525	61191
Chr11	p122	126	10000	1260000	4.943	1028	0.103	206	0.021	0.601	0.399	344996	226716	250678	375327	62283
Chr11	p123	126	10000	1260000	4.703	951	0.095	176	0.018	0.597	0.403	360416	250393	233950	355978	59263
Chr11	p124	126	10000	1260000	4.742	1025	0.102	201	0.02	0.602	0.398	387371	248337	228734	335811	59747
Chr11	p125	126	10000	1260000	4.9	1056	0.106	195	0.019	0.608	0.392	381116	240285	229353	347506	61740
Chr11	p126	126	10000	1260000	4.906	1036	0.104	183	0.018	0.589	0.411	333626	243598	249071	371891	61814
Chr11	p127	126	10000	1260000	4.825	1064	0.106	212	0.021	0.603	0.397	361706	248656	227115	361730	60793
Chr11	p128	126	10000	1260000	4.688	1055	0.105	176	0.018	0.569	0.431	332493	261034	255972	351435	59066
Chr11	p129	126	7225	910350	4.791	977	0.135	293	0.041	0.605	0.395	269525	168554	174295	254365	43611
Chr11	p13	126	10000	1260000	4.917	1012	0.101	205	0.021	0.6	0.4	356386	235620	243839	362202	61953
Chr11	p14	126	10000	1260000	4.927	1160	0.116	255	0.025	0.599	0.401	331751	225261	255509	385399	62080
Chr11	p15	126	10000	1260000	4.852	1093	0.109	226	0.023	0.598	0.402	327008	230374	251559	389918	61141
Chr11	p16	126	10000	1260000	4.701	925	0.092	139	0.014	0.587	0.413	336164	236076	260099	368424	59237
Chr11	p17	126	10000	1260000	4.703	997	0.1	201	0.02	0.578	0.422	330015	256191	249933	364597	59264
Chr11	p18	126	10000	1260000	4.846	1207	0.121	250	0.025	0.625	0.375	387934	229648	220030	361329	61059
Chr11	p19	126	10000	1260000	4.705	1045	0.104	222	0.022	0.593	0.407	350274	237419	251005	362014	59288
Chr11	p2	126	10000	1260000	4.899	1312	0.131	322	0.032	0.606	0.394	364394	235798	236275	361808	61725
Chr11	p20	126	10000	1260000	4.822	1167	0.117	274	0.027	0.597	0.403	357489	248954	233867	358928	60762
Chr11	p21	126	10000	1260000	4.765	1413	0.141	409	0.041	0.592	0.408	347496	246609	243549	362301	60045
Chr11	p22	126	10000	1260000	4.734	1325	0.133	381	0.038	0.594	0.406	354571	233031	254628	358123	59647
Chr11	p23	126	10000	1260000	4.786	1369	0.137	437	0.044	0.594	0.406	353627	241375	245298	359395	60305
Chr11	p24	126	10000	1260000	4.806	1564	0.156	574	0.057	0.607	0.393	356488	242663	229093	371196	60560
Chr11	p25	126	10000	1260000	4.791	1295	0.13	402	0.04	0.594	0.406	335020	265239	221197	378172	60372
Chr11	p26	126	10000	1260000	4.728	1344	0.134	362	0.036	0.601	0.399	373204	239758	239283	348188	59567
Chr11	p27	126	10000	1260000	4.538	1411	0.141	420	0.042	0.604	0.396	352768	223485	252848	373714	57185
Chr11	p28	126	10000	1260000	4.662	1648	0.165	575	0.058	0.598	0.402	362023	273820	208674	356746	58737
Chr11	p29	126	10000	1260000	4.969	1869	0.187	750	0.075	0.608	0.392	370394	239104	229777	358115	62610
Chr11	p3	126	10000	1260000	4.739	1231	0.123	313	0.031	0.619	0.381	392418	217302	240324	350249	59707
Chr11	p30	126	10000	1260000	5.052	1853	0.185	744	0.074	0.606	0.394	349699	229099	241498	376046	63658
Chr11	p31	126	10000	1260000	4.952	1894	0.189	774	0.077	0.604	0.396	359261	258680	215729	363933	62397
Chr11	p32	126	10000	1260000	5.163	1678	0.168	599	0.06	0.613	0.387	344172	221443	240892	388438	65055
Chr11	p33	126	10000	1260000	4.656	1653	0.165	560	0.056	0.601	0.399	346366	241309	237790	375871	58664
Chr11	p34	126	10000	1260000	5.139	1696	0.17	571	0.057	0.605	0.395	394652	199503	272252	328844	64749
Chr11	p35	126	10000	1260000	4.777	1478	0.148	422	0.042	0.62	0.38	341303	228758	227532	402213	60194
Chr11	p36	126	10000	1260000	4.686	1706	0.171	556	0.056	0.611	0.389	360657	236946	230001	373355	59041
Chr11	p37	126	10000	1260000	4.993	1841	0.184	663	0.066	0.621	0.379	361238	242864	211030	381957	62911
Chr11	p38	126	10000	1260000	4.8	1692	0.169	617	0.062	0.605	0.395	382053	257595	216210	343659	60483
Chr11	p39	126	10000	1260000	5.038	1958	0.196	758	0.076	0.609	0.391	373575	238137	229894	354918	63476
Chr11	p4	126	10000	1260000	4.676	925	0.092	199	0.02	0.601	0.399	371150	228890	249916	351123	58921
Chr11	p40	126	10000	1260000	4.974	1923	0.192	729	0.073	0.603	0.397	339532	243971	231146	382675	62676
Chr11	p41	126	10000	1260000	4.829	1501	0.15	515	0.051	0.611	0.389	373910	227534	239032	358678	60846
Chr11	p42	126	10000	1260000	4.853	1742	0.174	700	0.07	0.621	0.379	373906	227558	226353	371040	61143
Chr11	p43	126	10000	1260000	4.637	1732	0.173	672	0.067	0.598	0.402	373447	212853	269659	345619	58422
Chr11	p44	126	10000	1260000	5.028	1945	0.195	747	0.075	0.599	0.401	347333	235910	243473	369930	63354
Chr11	p45	126	10000	1260000	4.81	1690	0.169	661	0.066	0.612	0.388	360332	229289	235570	374202	60607
Chr11	p46	126	10000	1260000	4.803	1598	0.16	572	0.057	0.617	0.383	374853	207594	252177	364856	60520
Chr11	p47	126	10000	1260000	4.865	1588	0.159	555	0.056	0.624	0.376	397475	227243	223641	350348	61293
Chr11	p48	126	10000	1260000	4.911	1500	0.15	507	0.051	0.622	0.378	364112	238919	213961	381135	61873
Chr11	p49	126	10000	1260000	4.437	1201	0.12	280	0.028	0.606	0.394	345503	221323	252612	384655	55907
Chr11	p5	126	10000	1260000	4.761	1193	0.119	273	0.027	0.608	0.392	371532	232976	236984	358524	59984
Chr11	p50	126	10000	1260000	4.66	1424	0.142	484	0.048	0.604	0.396	352498	241272	234080	373428	58722
Chr11	p51	126	10000	1260000	4.452	1355	0.136	387	0.039	0.613	0.387	384956	241768	224248	352939	56089
Chr11	p52	126	10000	1260000	4.695	1436	0.144	483	0.048	0.613	0.387	381523	207129	257688	354503	59157
Chr11	p53	126	10000	1260000	4.793	1499	0.15	547	0.055	0.604	0.396	347259	224695	249742	377910	60394
Chr11	p54	126	10000	1260000	4.642	1826	0.183	624	0.062	0.597	0.403	340042	249510	234587	377367	58494
Chr11	p55	126	10000	1260000	4.679	1401	0.14	407	0.041	0.599	0.401	381534	239630	242381	337505	58950
Chr11	p56	126	10000	1260000	4.682	1458	0.146	467	0.047	0.607	0.393	363160	249939	222156	365752	58993
Chr11	p57	126	10000	1260000	4.916	1552	0.155	502	0.05	0.621	0.379	369619	220945	233083	374410	61943
Chr11	p58	126	10000	1260000	4.952	1842	0.184	671	0.067	0.616	0.384	384672	214346	245533	353056	62393
Chr11	p59	126	10000	1260000	5.029	1901	0.19	712	0.071	0.61	0.39	352674	238885	227234	377843	63364
Chr11	p6	126	10000	1260000	4.588	1242	0.124	293	0.029	0.603	0.397	370509	219400	258167	354112	57812
Chr11	p60	126	10000	1260000	4.859	1723	0.172	602	0.06	0.615	0.385	337516	217481	243378	400403	61222
Chr11	p61	126	10000	1260000	4.977	1698	0.17	620	0.062	0.605	0.395	358719	241202	231251	366117	62711
Chr11	p62	126	10000	1260000	4.866	1881	0.188	611	0.061	0.597	0.403	340249	248834	234356	375248	61313
Chr11	p63	126	10000	1260000	4.673	1872	0.187	660	0.066	0.606	0.394	333821	284364	188945	393989	58881
Chr11	p64	126	10000	1260000	5.188	1701	0.17	599	0.06	0.623	0.377	363557	237062	213760	380256	65365
Chr11	p65	126	10000	1260000	4.874	1718	0.172	571	0.057	0.611	0.389	385359	239403	226340	347480	61418
Chr11	p66	126	10000	1260000	4.963	1590	0.159	637	0.064	0.606	0.394	349103	245037	226453	376878	62529
Chr11	p67	126	10000	1260000	4.778	1601	0.16	573	0.057	0.611	0.389	366482	245624	221042	366643	60209
Chr11	p68	126	10000	1260000	4.687	1646	0.165	503	0.05	0.608	0.392	387611	226305	244370	342664	59050
Chr11	p69	126	10000	1260000	4.5	1648	0.165	503	0.05	0.613	0.387	359751	203375	262138	378033	56703
Chr11	p7	126	10000	1260000	4.746	1120	0.112	260	0.026	0.613	0.387	357320	228255	236379	378250	59796
Chr11	p70	126	10000	1260000	4.72	1663	0.166	627	0.063	0.599	0.401	360930	250952	229997	358644	59477
Chr11	p71	126	10000	1260000	4.99	1407	0.141	410	0.041	0.614	0.386	360094	225396	236312	375323	62875
Chr11	p72	126	10000	1260000	4.98	1740	0.174	711	0.071	0.623	0.377	375971	208128	242474	370677	62750
Chr11	p73	126	10000	1260000	4.977	1968	0.197	800	0.08	0.625	0.375	373186	198789	250611	374709	62705
Chr11	p74	126	10000	1260000	4.921	1794	0.179	745	0.074	0.611	0.389	357827	228248	237598	374323	62004
Chr11	p75	126	10000	1260000	4.863	1560	0.156	528	0.053	0.621	0.379	345809	213805	240909	398209	61268
Chr11	p76	126	10000	1260000	4.782	1902	0.19	824	0.082	0.608	0.392	322522	250686	218951	407582	60259
Chr11	p77	126	10000	1260000	5.027	1695	0.17	593	0.059	0.617	0.383	355752	234370	224274	382268	63336
Chr11	p78	126	10000	1260000	4.724	1765	0.176	735	0.073	0.622	0.378	375359	240741	212929	371453	59518
Chr11	p79	126	10000	1260000	4.9	1449	0.145	498	0.05	0.619	0.381	366728	217155	239548	374830	61739
Chr11	p8	126	10000	1260000	4.852	1113	0.111	229	0.023	0.609	0.391	332840	238103	230661	397265	61131
Chr11	p80	126	10000	1260000	4.844	1949	0.195	786	0.079	0.597	0.403	357653	261683	221442	358184	61038
Chr11	p81	126	10000	1260000	4.723	1743	0.174	675	0.068	0.615	0.385	378314	238141	224257	359778	59510
Chr11	p82	126	10000	1260000	4.669	1418	0.142	506	0.051	0.608	0.392	387661	256640	214248	342627	58824
Chr11	p83	126	10000	1260000	4.484	1288	0.129	418	0.042	0.602	0.398	332643	255242	223260	392361	56494
Chr11	p84	126	10000	1260000	4.909	1666	0.167	567	0.057	0.615	0.385	377361	234740	226060	359987	61852
Chr11	p85	126	10000	1260000	5.025	1706	0.171	598	0.06	0.617	0.383	380766	212842	245452	357625	63315
Chr11	p86	126	10000	1260000	4.477	1928	0.193	702	0.07	0.598	0.402	363810	199514	284151	356111	56414
Chr11	p87	126	10000	1260000	4.535	1584	0.158	554	0.055	0.611	0.389	376901	240344	226927	358690	57138
Chr11	p88	126	10000	1260000	4.823	1772	0.177	696	0.07	0.619	0.381	366943	239268	217177	375843	60769
Chr11	p89	126	10000	1260000	4.707	1341	0.134	414	0.041	0.612	0.388	353507	265854	200519	380814	59306
Chr11	p9	126	10000	1260000	4.858	1051	0.105	249	0.025	0.614	0.386	366471	227699	235365	369255	61210
Chr11	p90	126	10000	1260000	5.08	1897	0.19	806	0.081	0.63	0.37	370268	226541	215672	383509	64010
Chr11	p91	126	10000	1260000	5.021	1931	0.193	758	0.076	0.611	0.389	343228	233329	232147	388030	63266
Chr11	p92	126	10000	1260000	4.878	1505	0.15	490	0.049	0.63	0.37	358502	220806	222676	396558	61458
Chr11	p93	126	10000	1260000	4.596	1387	0.139	413	0.041	0.595	0.405	373789	239398	247198	341702	57913
Chr11	p94	126	10000	1260000	4.807	1647	0.165	549	0.055	0.602	0.398	332057	231542	245380	390448	60573
Chr11	p95	126	10000	1260000	4.986	1617	0.162	537	0.054	0.619	0.381	359363	245808	210313	381690	62826
Chr11	p96	126	10000	1260000	4.439	1448	0.145	466	0.047	0.603	0.397	399189	246271	231247	327365	55928
Chr11	p97	126	10000	1260000	4.584	1289	0.129	336	0.034	0.605	0.395	368045	226390	248313	359496	57756
Chr11	p98	126	10000	1260000	4.711	1590	0.159	514	0.051	0.597	0.403	358031	248137	235903	358576	59353
Chr11	p99	126	10000	1260000	4.767	1597	0.16	530	0.053	0.613	0.387	346379	224933	239700	388922	60066
